# Supplementary material for: Blood-based quantification of Aβ oligomers indicates impaired clearance from brain in ApoE ε4 positive subjects
Source: Commun Med (Lond). 2024 Dec 10;4:262. doi: 10.1038/s43856-024-00690-w (PMC11631981; doi:10.1038/s43856-024-00690-w)
Supplement: Supplementary file 4 — Supplementary Data [file 43856_2024_690_MOESM4_ESM.xlsx]

## Sheet: Calibration
Calibration
SiNaPs
Fig. 1 c and Supplementary Fig. 3 a- c
Concentration [fM]	Matrix	Ch00 - IC16 CF633	Ch00 - IC16 CF633 SD	Ch01 - Nab228 CF488	Ch01 - Nab228 CF633 SD	Colocalisation	Colocalisation SD
		Pixelcount (mean)	Standard deviation	Pixelcount (mean)	Standard deviation	sFIDA readout (mean)	Standard deviation
0	Plasma	478.25	37.12	499.64	30.8	3.87	1.26
1	Plasma	486.87	56.91	491.99	39.73	4.33	0.69
2	Plasma	520.26	44.34	570	15.71	6.54	0.98
3.9	Plasma	593.39	99.62	521.75	38.34	8.73	2.95
7.8	Plasma	636.16	37.5	552.36	32.2	14.77	4.62
15.6	Plasma	563.4	65.95	621.66	12.01	20.51	1.46
31.3	Plasma	824.64	182.05	560.71	33.94	37.12	7.89
62.5	Plasma	889.17	63.45	613.53	39.14	71.12	16.24
125	Plasma	1198.18	165.99	725.53	34.51	140.9	22.66
250	Plasma	2021.77	74.83	794.87	44.86	279.65	24.21
500	Plasma	3067.39	207.78	1207.77	48.05	594.52	25.11
1000	Plasma	5379.86	255.48	1909.2	25.62	1168.84	71.81
2000	Plasma	10520.3	638.22	3144.15	61.71	2399.54	127.78
4000	Plasma	22292.1	1561.67	6083.17	275.82	5132.53	310.96
8000	Plasma	46566.5	3021.85	11765.7	721.98	10738.1	697.21
Aggregates
Fig. 1 d and Supplementary Fig. 3 d-f
Concentration [pg/ml]	Matrix	Ch00 - IC16 CF633	Ch00 - IC16 CF633 SD	Ch01 - Nab228 CF488	Ch01 - Nab228 CF633 SD	Colocalisation	Colocalisation SD
		Pixelcount (mean)	Standard deviation	Pixelcount (mean)	Standard deviation	sFIDA readout (mean)	Standard deviation
0	Plasma	478.25	37.12	499.64	30.8	3.87	1.26
1.10229	Plasma	461.09	46.38	468.48	90.04	4.82	2.76
2.20459	Plasma	456.27	52.93	441.19	36.4	6.23	2
4.40918	Plasma	474.79	40.41	367.36	28.17	8.47	3.71
8.81836	Plasma	530.43	55.08	496	62.22	14.91	2.86
17.6367	Plasma	542.38	28.72	432.05	45.69	21.14	2.33
35.2734	Plasma	675.86	68.79	423.66	10.97	44.59	8
70.5469	Plasma	1088.58	122.77	584.58	115.39	93.57	10.95
141.094	Plasma	1557.52	82.85	650.16	24.8	166.81	10.92
282.188	Plasma	2607.06	93.74	862.92	69.54	326.1	17.22
564.375	Plasma	6227.7	1521.37	1507.76	228.22	800.83	189.42
1128.75	Plasma	10188.8	602.42	2102.58	105.93	1362.29	94.35
2257.5	Plasma	20268.4	1799.98	3643.67	295.13	2762.21	270.9
4515	Plasma	53488.4	9900.02	8195.16	1136.96	6686.29	1037.85
9030	Plasma	91286	5419.01	13687.8	491.95	11754.2	429.05
18060	Plasma	212853	27885.1	26012.4	2213.97	23473.6	2104.13
Dynamic range
Supplementary Fig. 2		sFIDA Readouts
Concentration [fM]	Matrix	SiNaPs	SiNaPs SD
		sFIDA readout (mean)	Standard deviation
0	Plasma	0.2	0.18
1	Plasma	1.04	0.72
2	Plasma	0.99	0.97
3.9	Plasma	1.46	0.99
7.8	Plasma	2.73	1.15
15.6	Plasma	5.73	2.38
31.3	Plasma	20.14	2.83
62.5	Plasma	36.68	7.85
125	Plasma	73.26	9.48
250	Plasma	163.87	5.41
500	Plasma	322.88	27.34
1000	Plasma	714.28	56.6
2000	Plasma	1434.83	66.35
4000	Plasma	2980.18	197.1
8000	Plasma	6691.28	242.47
16000	Plasma	14516	839.09
32000	Plasma	35547.7	1661.63
64000	Plasma	98719.7	3531.33
128000	Plasma	307470	38281.5
256000	Plasma	779889	32004.4
512000	Plasma	998895	587.38

## Sheet: Assay control
Assay controls
Inter-assay variation - SiNaPs
Fig. 3a	corrected sFIDA readouts
Concentration [fM]	Matrix	Experiment 1	Experiment 2	Experiment 3	Experiment 4	Experiment 5	Experiment 6
		sFIDA readout (mean)	sFIDA readout (mean)	sFIDA readout (mean)	sFIDA readout (mean)	sFIDA readout (mean)	sFIDA readout (mean)
0	Plasma	1.49793	2.98941	0.95301	1.58836	1.25914	2.6831
2	Plasma	4.25574	8.47131	7.26765	6.08739	5.73608	7.7701
3.9	Plasma	13.3219	16.6312	8.21125	8.911	6.72489	6.38033
7.8	Plasma	20.4419	27.0213	12.5824	12.1621	13.1671	11.0525
15.6	Plasma	21.4931	36.5437	33.2051	25.3615	23.9639	31.8266
31.3	Plasma	36.9933	68.1981	49.1908	47.2435	44.7369	53.8985
62.5	Plasma	73.5389	138.649	98.8124	84.6055	88.4776	105.155
125	Plasma	142.855	270.792	183.472	151.966	179.874	228.509
250	Plasma	320.104	598.79	416.546	316.362	370.735	408.481
500	Plasma	646.992	994.887	805.264	641.063	682.012	792.061
1000	Plasma	1139.14	1915.74	1535.59	1298.2	1520.39	1697.33
2000	Plasma	2589.36	4806.45	3736.41	2944.52	3041.84	3228.75
4000	Plasma	5189.21	9830.94	7609.83	5883.16	6394.35	7228.89
8000	Plasma	12907.9	22470.2	16477.1	12403.1	14877.6	15383.5
Inter-assay variation - Samples and aggregates
Fig. 3b	calibrated concentrations
Sample	Matrix	Experiment 1	Experiment 2	Experiment 3	Experiment 4	Experiment 5	Experiment 6
		calibrated concentration [fM]	calibrated concentration [fM]	calibrated concentration [fM]	calibrated concentration [fM]	calibrated concentration [fM]	calibrated concentration [fM]
BC	Plasma	3.96443	2.75548	2.07118	4.18716	4.40637	2.88349
IQC-2	Plasma	117.205	14.8042	11.9591	19.8031	15.455	18.5855
IQC-3	Plasma	16.9468	90.1069	79.0055	107.809	103.102	76.5966
# 1	Plasma	106.57	88.5414	85.743	167.17	180.804	47.0241
# 2	Plasma	152.058	46.9657	49.8271	190.271	125.201	47.6338
# 3	Plasma	3.04993	1.61127	1.47524	3.36726	3.32829	1.16688
# 4	Plasma	8.23277	3.181	2.54544	6.13264	4.2312	1.33286
# 5	Plasma	0.79622	1.23238	0.56297	2.28102	2.74477	0.8966
# 6	Plasma	52.9095	42.6137	47.0192	88.2263	102.684	29.2592
# 7	Plasma	6.18425	3.99596	2.39499	5.15442	4.08187	2.40005
Immunodepletion
Fig. 3c	sFIDA readout
Sample	Matrix	without immuno-depletion	without immuno-depletion SD	immuno-depletion without antibody	immunodepletion without antibody SD	immuno-depletion with antibody	immuno-depletion with antibody SD
		sFIDA readout (mean)	Standard deviation	sFIDA readout (mean)	Standard deviation	sFIDA readout (mean)	Standard deviation
BC	Plasma	3.39	0.95	1.34	0.34	1.76	1.47
IQC-1	Plasma	2668.79	187.6	184.19	6.77	20.93	3.88
# 1	Plasma	1805.37	207.78	673.69	216.3	102.95	51.33
# 2	Plasma	699.81	153.28	193.74	38.8	16.85	6.67
# 3	Plasma	4.26	1.78	0.69	0.64	1.88	1.19
# 4	Plasma	82.93	4.16	7.64	3	8.76	4.37
# 5	Plasma	100.81	16.69	5.53	3.99	4.51	4.11
# 6	Plasma	3.38	0.89	0.86	0.59	1.01	0.94
# 7	Plasma	135.02	4.59	13.16	4.17	3.24	1.55
# 8	Plasma	386.98	43.88	37.56	3.73	21.99	5.85
# 9	Plasma	1746.54	129.54	257.26	3	225.01	38.37
# 10	Plasma	138.96	16.44	71.32	20.42	4.68	1.14
Monomer control
Fig. 3d	sFIDA readout
Sample	Matrix	Colocalisation	Colocalisation SD
		sFIDA readout (mean)	Standard deviation
BC	Plasma	3.7	2.07
Aβ1-40 monomer	Plasma	3.82	0.45
Aβ1-42 monomer	Plasma	4.68	1.44
Aβ1-42 aggregates	Plasma	338.35	27.66
Heterophilic antibody (HA) control
Fig. 3e	sFIDA readout
HA concentration [ng/ml]	Spalte2	Nab228	Nab228 SD	Bapineuzumab	Bapineuzumab SD
		sFIDA readout (mean)	Standard deviation	sFIDA readout (mean)	Standard deviation
0	Plasma	4.81	1.77	9.25	3.45
1	Plasma	7.31	1.78	7.15	1.56
10	Plasma	18.64	7.04	7.18	1.91
100	Plasma	1083.76	372.53	8.35	2.38
1000	Plasma	994277	5813.43	37.87	3.78
Haemolytic plasma
Fig. 3f	sFIDA Readouts
Hemolytic plasma [%]	Spalte2	BC	BC SD	Aggregates	Aggregates SD
		sFIDA readout (mean)	Standard deviation	sFIDA readout (mean)	Standard deviation
0	Plasma	4.32	1.74	3109.26	92.51
0.0001	Plasma	6.06	1.32	3029.77	260.62
0.0005	Plasma	4.94	2.27	2797.01	112.47
0.001	Plasma	5.4	3.06	2813.68	352.71
0.005	Plasma	12.09	3.76	3483.23	212.51
0.01	Plasma	27.94	11.77	3193.33	52.25
Detection probe control
Supplementary Fig. 4a		sFIDA Readouts
Sample	Diagnosis	IC16 CF633 + Nab228 CF488	IC16 CF633 + Nab228 CF488 SD	non-Aβ probes	non-Aβ probes SD
		sFIDA readout (mean)	Standard deviation	sFIDA readout (mean)	Standard deviation
# 1	SCD/Control	0.95	0.62	0	0
# 2	SCD/Control	1.17	1.05	0.03	0.05
# 3	SCD/Control	1.15	0.46	0	0
# 4	SCD/Control	1.68	0.54	0	0
# 5	SCD/Control	11.48	3.99	0.24	0.47
# 6	SCD/Control	16	4.59	0	0
# 7	SCD/Control	1.93	0.37	0	0
# 8	SCD/Control	1.79	1.04	0.03	0.03
# 9	SCD/Control	1.29	1.02	0	0
# 10	SCD/Control	301.63	23.05	0.01	0.03
# 11	MCI	297.5	33.78	0.46	0.76
# 12	MCI	393.84	72.53	0.21	0.37
# 13	MCI	0.65	0.51	0	0
# 14	AD	316.94	72.81	0.26	0.53
# 15	AD	2.11	1.26	0.03	0.05
# 16	AD	2.11	0.62	0.01	0.03	Sample I102
# 17	AD	37.26	21.63	0	0
# 18	AD	1.45	0.99	0	0
# 19	AD	1.34	0.65	0	0
# 20	AD	46.06	16.48	0.11	0.19
other aggregates
Supplementary Fig. 4b		sFIDA Readouts
spiked aggregates	Matrix	BC	BC SD	Aβ aggregates	Aβ aggregates SD
		sFIDA readout (mean)	Standard deviation	sFIDA readout (mean)	Standard deviation
-	Plasma	6.45	1.64	4148.33	220.76
aSyn aggregates	Plasma	6.45	2.3	3766.39	402.43
Tau aggregates	Plasma	7.65	2.1	3835.56	95.08
Freeze-thaw cycles
Supplementary Fig. 5a		sFIDA Readouts
Freeze-thaw cycles	Matrix	Sample 1	Sample 1 SD	Sample 2	Sample 2 SD	Sample 3	Sample 3 SD	Sample 4	Sample 4 SD	Sample 5	Sample 5 SD	Sample 6	Sample 6 SD
		sFIDA readout (mean)	Standard deviation	sFIDA readout (mean)	Standard deviation	sFIDA readout (mean)	Standard deviation	sFIDA readout (mean)	Standard deviation	sFIDA readout (mean)	Standard deviation	sFIDA readout (mean)	Standard deviation
1x	Plasma	3.15	2.8	56.4	14.67	5.27	4.41	1.08	0.92	11.76	6.59	110.81	14.14
2x	Plasma	4.13	1.1	88.8	13.87	9.4	3.46	1.91	1.75	15.83	5.84	101.6	14.85
3x	Plasma	4.73	1.95	106.73	30.44	5.62	2.13	2.74	1.02	11.46	1.74	72.69	14.36
4x	Plasma	4.02	2.08	140.41	16.32	4.96	3.06	4.96	2.11	16.53	2.21	64.26	14.53
5x	Plasma	5.5	2.11	172.98	31.47	6.58	1.52	3.35	1.55	12.43	1.54	62.85	15.94
6x	Plasma	3.69	1.88	83.85	11.72	5.35	2.57	2.32	1.48	12.17	6.08	60.86	12.3
Freeze-thaw cycles
Supplementary Fig. 5b		Signal compared to freeze-thaw cycle
transfers to a new tube	Sample 1	Sample 2	Sample 3	SiNaPs	Aggregates
	Recovery	Recovery	Recovery	Recovery	Recovery
1	1	1	1	1	1
2	0.57147	0.82806	0.81872	0.99264	1.01621
3	0.52752	0.49136	0.88349	1.04299	0.86446
4	0.39889	0.50034	0.75433	0.94736	0.83324
5	0.20198	0.28222	0.56939	0.71929	0.72279
Recovery
Supplementary Fig. 6a		sFIDA readout
Spiked Concentration [fM]	Matrix	Reference	Reference SD	Sample 1	Sample 1 SD	Sample 2	Sample 2 SD	Sample 3	Sample 3 SD
		sFIDA readout (mean)	Standard deviation	sFIDA readout (mean)	Standard deviation	sFIDA readout (mean)	Standard deviation	sFIDA readout (mean)	Standard deviation
0	Plasma	6.19	0.63	3.13	1.51	5.27	0.64	71.97	31.73
31.3	Plasma	42.94	8.48	26.87	5.13	40.45	11.75	192.95	14.87
250	Plasma	337.64	28.1	253.12	33.52	345.46	45.03	509.43	53.15
2000	Plasma	2957.31	124.39	2332.55	174.75	2499.33	187.38	3128.04	98.83
Supplementary Fig. 6b		Signal compared to reference
Spiked Concentration [fM]	Matrix	Reference	Sample 1	Sample 2	Sample 3
		Recovery	Recovery	Recovery	Recovery
0	Plasma	--	--	--	--
31.3	Plasma	1	0.64599	0.95728	3.29197
250	Plasma	1	0.75423	1.02637	1.31984
2000	Plasma	1	0.78933	0.84512	1.03556
Dilution linearity
Supplementary Fig. 6c		sFIDA readout
Dilution	Matrix	SiNaPs	SiNaPs SD	Aggregates	Aggregates SD
		sFIDA readout (mean)	Standard deviation	sFIDA readout (mean)	Standard deviation
undiluted	Plasma	1166.26	102.39	5428.39	517.66
01:02:00	Plasma	528.96	29.01	2199.64	98.51
01:04:00	Plasma	258.03	29.3	1083.42	51.63
01:08:00	Plasma	123.59	22.04	621.11	77.11
01:16:00	Plasma	60.62	10.07	308.12	52.22
Supplementary Fig. 6d		Signal compared to undiluted
Spiked Concentration [fM]	Matrix	Reference	Sample 1	Sample 2	Sample 3
		calibrated concentration [fM]	Standard deviation	calibrated concentration [fM]	Standard deviation
undiluted	Plasma	632.979	55.5756	2958.2	282.212
01:02:00	Plasma	570.596	31.3257	2393.49	107.228
01:04:00	Plasma	549.964	62.4759	2351.14	112.149
01:08:00	Plasma	513.174	91.4989	2684.57	333.423
01:16:00	Plasma	476.692	79.1785	3131.54	530.796
Autofluorescnce control
Supplementary Fig. 7a		sFIDA Readouts
Sample	Diagnosis	IC16 CF633 + Nab228 CF488	IC16 CF633 + Nab228 CF488 SD	Autofluorescence	Autofluorescence2
		sFIDA readout (mean)	Standard deviation	sFIDA readout (mean)	Standard deviation
# 1	SCD/Control	138.39	17.36	1.42	1.13
# 2	SCD/Control	17.22	3.08	0.04	0.03
# 3	SCD/Control	6.52	4.26	0.04	0.08
# 4	SCD/Control	9.11	1.06	0.14	0.11
# 5	SCD/Control	68.39	9.65	0	0
# 6	SCD/Control	104.57	7.47	0	0
# 7	SCD/Control	40.17	6.3	0.09	0.18
# 8	SCD/Control	4.43	0.7	0.11	0.18
# 9	SCD/Control	9.95	3	0.17	0.25
# 10	SCD/Control	2053.55	266.88	0.05	0.07
# 11	MCI	3474.99	313.22	0.01	0.03
# 12	MCI	634.36	40.9	0.29	0.33
# 13	MCI	22.08	4.45	0.71	0.42
# 14	AD	991.82	177.75	0.08	0.07
# 15	AD	9.65	2.42	0.03	0.05
# 16	AD	7.63	1.89	0	0
# 17	AD	234.34	39.8	0.03	0.03
# 18	AD	141.51	29.6	0.04	0.08
# 19	AD	33.03	5.78	0.2	0.39
# 20	AD	126.88	16.2	0.11	0.21
Capture control
Supplementary Fig. 7b, c		sFIDA Readouts
Sample	Matrix	with Capture	with Capture SD	without capture	without capture SD	without capture2
		sFIDA readout (mean)	Standard deviation	sFIDA readout (mean)	Standard deviation	Signal reduction
SiNaPs	Buffer	3613.35	223.23	3.62	1.33	0.999
SiNaPs	Plasma	6065.6	364.14	5074.91	339.06	0.665
IQC-1	Buffer	4479.82	717.36	2.45	1.21	0.999
IQC-1	Plasma	11205.9	1022.13	2029.81	62.84	0.547
Sample	Matrix	with Capture	with Capture SD	without capture	without capture SD	without capture2
		sFIDA readout (mean)	Standard deviation	sFIDA readout (mean)	Standard deviation	Signal reduction
IQC-4	Plasma	3950.28	240.62	2841.24	204.72	0.28075
# 1	Plasma	428.57	68.43	298.09	90.84	0.304
# 2	Plasma	821.83	163.03	569.72	100.98	0.307
# 3	Plasma	19.75	3.02	16.68	6.43	0.155
# 4	Plasma	65.74	29.93	52.94	29.34	0.195
# 5	Plasma	127.76	27.57	104.8	20.81	0.18

## Sheet: Delcode Plasma Panel
Delcode Plasma Panel
Demographics, CSF and plasma diagnostics
ID	Diagnose	ApoE_Status	Age	gender	MMSE	Aβ40	Aβ42	total Tau	pTau181	T	Aβ42/40	A	Aβ42/pTau181	plasma Aβ42	plasma Aβ40	Plasma Aβ42/40	Aβ oligomers CSF	Tau oligomers CSF	Plasma Aβ oligomers [fM]
1	MCI	ApoE4 negative	63	f	24	2590.99	276.076	184.459	16.852	T-	0.106552	A-	16.3824	9.56668	102.935	0.0936038	56.5572	102.159	0
2	SCD	ApoE4 negative	61	m	30	5314.52	517.597	114.36	20.289	T-	0.0973929	A-	25.5112	9.42023	88.4185	0.106559	77.5886	73.2981	3.23963
3	SCD	ApoE4 negative	69	f	28	5001.76	443.767	191.862	20.547	T-	0.0887222	A-	21.5977	12.1374	97.5532	0.124421	54.291	66.7692	2.34371
4	SCD	ApoE4 negative	62	f	29	5816.6	629.191	104.142	21.283	T-	0.108172	A-	29.5631	3.74738	26.1707	0.143237	58.0348	87.4076	32.1141
5	MCI	ApoE4 negative	64	m	26	4667.78	524.102	280.23	21.778	T-	0.112281	A-	24.0656				54.0584	67.1688	0
6	Control	ApoE4 negative	71	f	30	4428.97	451.58	157.346	22	T-	0.10196	A-	20.5263	9.14542	70.5048	0.129673	67.3502	79.1172	3.80815
7	MCI	NA	72	m	27	4627.31	420.806	205.852	22.205	T-	0.0909396	A-	18.951	11.4188	125.921	0.0906534	62.6167	98.0119	2.09364
8	SCD	ApoE4 negative	68	m	30	4960.03	502.911	178.591	22.6	T-	0.101393	A-	22.2527	7.73221	65.4983	0.11818	46.3841	66.1745	1.51995
9	Relative	ApoE4 positive	65	m	30	6569.61	729.692	113.966	23.026	T-	0.111071	A-	31.6899	7.34128	67.0237	0.109632	53.6718	77.63	34.6157
10	Control	ApoE4 negative	71	f	30	6295.61	696.492	103.052	23.694	T-	0.110631	A-	29.3953	12.347	112.037	0.110272	86.9038	100.055	3.60236
11	Control	ApoE4 positive	63	f	29	5565.54	435.593	205.919	23.9	T-	0.0782661	A+	18.2257	7.93149	76.3616	0.103975	51.8708	72.1677	1.09451
12	SCD	ApoE4 negative	67	m	30	6107.05	631.843	226.879	24.376	T-	0.103461	A-	25.9207	7.44591	64.4738	0.115724	64.3004	69.3243	15.9418
13	MCI	ApoE4 negative	67	m	28	4121.46	403.959	207.25	24.6	T-	0.0980136	A-	16.4211				52.8683	78.3293	155.793
14	Relative	ApoE4 positive	62	f	27	6145.27	730.472	128.305	25.508	T-	0.118867	A-	28.637	10.1696	87.7876	0.116159	52.3028	65.1813	10.0099
15	Relative	ApoE4 positive	63	m	27	4874.34	443.995	166.989	26.256	T-	0.0910882	A-	16.9102				134.155	86.6147	2.45122
16	SCD	ApoE4 negative	63	f	30	5848.37	701.258	146.853	26.565	T-	0.119907	A-	26.3978	8.64352	78.5934	0.109901	54.4204	74.0555	2.45901
17	SCD	ApoE4 negative	63	f	30	5210.15	595.252	225.998	26.617	T-	0.114248	A-	22.3636	9.18616	87.8361	0.104714	49.628	59.4183	0
18	SCD	ApoE4 negative	74	m	29	5466.68	649.093	118.935	26.874	T-	0.118736	A-	24.1532	11.5915	123.363	0.0940374	39.7133	72.1352	1.13427
19	SCD	ApoE4 positive	67	f	29	5290.91	385.57	159.156	27.505	T-	0.072874	A+	14.0182	12.7184	117.754	0.108019	87.2649	101.939	0
20	SCD	ApoE4 negative	63	m	28	4664.13	560.225	184.939	27.7	T-	0.120113	A-	20.2247	9.97731	80.6182	0.124213	47.4811	70.0027	5.71168
21	MCI	ApoE4 negative	69	m	28	6040.9	631.988	233.323	27.801	T-	0.104618	A-	22.7326				53.3131	72.6689	7.89745
22	SCD	ApoE4 positive	61	f	29	6961.74	859.063	116.802	28.158	T-	0.123398	A-	30.5087	7.79722	71.14	0.1097	45.0489	73.4664	0
23	MCI	ApoE4 negative	72	m	29	4502.71	460.685	211.379	28.8	T-	0.102313	A-	15.996	11.8338	122.553	0.096527	225.77	71.7411	1.51017
24	MCI	ApoE4 positive	68	f	26	4369.48	281.276	184.914	28.853	T-	0.064373	A+	9.74859				65.5206	86.129	3.51673
25	MCI	ApoE4 negative	66	m	29	4179.54	440.287	175.525	28.898	T-	0.105343	A-	15.2359				48.9719	67.1022	385.666
26	AD	ApoE4 negative	70	f	29	5327.61	554.521	285.063	29.291	T-	0.104084	A-	18.9314				39.1792	56.798	8.75533
27	Control	ApoE4 negative	67	f	30	6526.27	658.514	155	29.566	T-	0.100902	A-	22.2727				52.2561	92.6835	3.9106
28	SCD	ApoE4 negative	64	f	30	6334.35	683.316	122.398	29.939	T-	0.107875	A-	22.8236	10.9087	87.2051	0.125275	60.9787	81.7862	1.56279
29	Relative	ApoE4 negative	65	f	29	5713.51	583.687	215.629	30.595	T-	0.102159	A-	19.0779	8.39768	76.7276	0.109497	57.6543	82.1614	3.40666
30	SCD	ApoE4 negative	68	m	29	6388.26	630.255	213.066	31.1	T-	0.0986584	A-	20.2654	6.7875	59.9521	0.113212	77.5232	70.3816	47.8171
31	SCD	ApoE4 positive	66	m	30	4502.14	357.023	181.741	31.1	T-	0.0793006	A+	11.4798	6.01208	52.8085	0.114071	58.1674	80.0148	1.73778
32	Control	ApoE4 positive	64	m	30	5121.77	410.952	320.056	31.109	T-	0.0802363	A-	13.2101	11.4106	101.825	0.112075	84.3193	69.5378	9.14976
33	MCI	ApoE4 positive	64	m	30	6141.05	652.51	265.119	31.178	T-	0.106254	A-	20.9285	5.84703	49.183	0.118868	43.4943	62.4112	1.13644
34	MCI	ApoE4 negative	61	f	30	5798.87	559.178	197.548	31.6	T-	0.0964288	A-	17.6955	9.90704	72.6396	0.136384	59.1136	94.9348	19.5903
35	SCD	ApoE4 negative	76	f	29	6287.13	732.615	163.733	31.742	T-	0.116526	A-	23.0803	11.5779	113.991	0.101813	67.437	87.8224	0
36	MCI	ApoE4 negative	74	m	27	6246.57	657.151	241.2	32.124	T-	0.105202	A-	20.4567				31.2153	65.7232	13.4364
37	MCI	ApoE4 negative	62	m	30	7367.26	657.836	260.84	32.2	T-	0.0892918	A-	20.4297				57.9244	66.7639	0.802979
38	Control	ApoE4 negative	78	f	29	7308.32	861.968	295.001	32.4	T-	0.117943	A-	26.604	7.80686	72.7578	0.10723	54.8159	78.5884	3.35256
39	SCD	ApoE4 negative	65	m	28	7004.59	806.883	277.419	32.5	T-	0.115194	A-	24.8272	7.18666	68.4916	0.104932	46.8056	87.2098	32.0754
40	Relative	ApoE4 positive	64	f	30	8035.13	626.315	284.951	32.6	T-	0.0779471	A+	19.2121	6.53348	61.8974	0.105507	41.9866	62.6782	3.65818
41	MCI	ApoE4 negative	71	f	29	6661.79	454.704	372.861	32.9	T-	0.0682556	A+	13.8208				65.6239	115.465	2.04946
42	SCD	ApoE4 negative	78	f	30	7510.28	913.267	145.973	32.92	T-	0.121602	A-	27.742	10.263	97.9537	0.104765	82.9636	107.007	28.7516
43	AD	ApoE4 negative	69	f	30	4622.07	466.201	278.501	33.4	T-	0.100864	A-	13.9581				94.1802	109.59	1.07922
44	SCD	ApoE4 negative	80	f	30	7731.64	905.688	190.42	33.441	T-	0.117141	A-	27.0832	12.2917	104.096	0.118085	59.2201	74.374	1.91973
45	SCD	ApoE4 negative	72	f	29	7046.54	810.478	230.732	33.5	T-	0.115018	A-	24.1934				104.381	107.1	92.9735
46	SCD	ApoE4 negative	61	m	30	6027.16	450.334	186.42	33.568	T-	0.0747175	A+	13.4156	8.01146	77.345	0.103577	55.6211	95.2044	1.86379
47	SCD	ApoE4 negative	75	m	30	7110.41	772.408	271.177	33.6	T-	0.108631	A-	22.9883	9.36376	78.81	0.118827	40.5146	77.5519	3.6821
48	MCI	ApoE4 positive	71	f	27	4951.28	515.677	251.187	33.6	T-	0.10415	A-	15.3475				277.544	97.3357	0
49	Control	ApoE4 negative	72	f	29	5618.39	534.635	238.267	33.7	T-	0.095158	A-	15.8645	7.67369	62.7886	0.122221	44.0975	72.5026	6.62518
50	MCI	ApoE4 negative	73	m	23	5433.54	497.781	489.507	33.955	T-	0.0916127	A-	14.66				84.8074	67.0297	1.11436
51	Control	ApoE4 negative	73	m	30	6318.45	714.978	200.848	34.019	T-	0.113157	A-	21.017	11.5457	113.395	0.101824	53.8658	77.9082	3.42879
52	MCI	ApoE4 positive	73	f	30	6012.23	601.159	355.288	34.72	T-	0.0999894	A-	17.3145				56.9358	80.1952	10.4593
53	SCD	ApoE4 negative	77	m	24	6190.58	670.402	316.056	35.019	T-	0.108294	A-	19.1439	8.97932	74.7701	0.120113	67.1766	81.7458	37.1196
54	MCI	ApoE4 negative	66	m	29	5047.22	527.41	424.323	35.075	T-	0.104495	A-	15.0366	9.99851	92.8379	0.107836	118.507	107.668	0.884844
55	SCD	ApoE4 negative	73	m	29	6830.8	567.011	356.004	35.239	T-	0.083008	A-	16.0904	9.92864	92.3037	0.107545	47.7342	75.9209	30.7914
56	MCI	ApoE4 negative	71	m	25	5721.88	637.275	311.408	36	T-	0.111375	A-	17.7021	8.12369	71.1944	0.114093	132.306	64.8558	11.4831
57	SCD	ApoE4 negative	64	f	30	7775.43	876.236	267.772	36.4	T-	0.112693	A-	24.0724	10.3474	88.5548	0.116923	52.3277	71.8585	8.51307
58	Relative	ApoE4 negative	60	f	30	6353.84	635.521	256.652	36.536	T-	0.100022	A-	17.3944				54.1034	77.4488	1.26517
59	SCD	ApoE4 negative	70	m	30	7810.6	891.589	185.582	36.562	T-	0.114151	A-	24.3857	10.5212	106.631	0.0986706	48.2448	85.4633	77.7184
60	MCI	ApoE4 negative	69	f	30	7927.37	848.058	209.159	36.576	T-	0.106979	A-	23.1862	7.67493	61.8627	0.124155	54.0081	65.1935	1.84658
61	Relative	ApoE4 negative	60	f	28	5673.74	538.256	277.705	36.589	T-	0.0948679	A-	14.7109	10.0485	91.6909	0.109594	75.7103	71.4691	13.7739
62	SCD	ApoE4 positive	66	f	30	7823.59	981.515	193.291	36.835	T-	0.125456	A-	26.6463	10.1629	70.129	0.144925	45.1147	59.8575	1.95114
63	MCI	ApoE4 negative	63	m	30	7941.79	898.337	261.368	37.1	T-	0.113115	A-	24.2139				44.2747	70.1201	4.01138
64	SCD	ApoE4 negative	66	f	30	6578.53	706.884	174.318	37.605	T-	0.107453	A-	18.7976	12.1735	99.6036	0.122288	72.282	76.8102	17.4465
65	MCI	ApoE4 positive	72	f	27	7480.48	563.511	187.34	37.725	T-	0.0753309	A+	14.9373	5.86143	79.058	0.074144	68.6474	83.9829	13.6609
66	AD	ApoE4 negative	78	m	19	5134.51	260.069	338.19	37.842	T-	0.0506512	A+	6.87249				70.4186	82.2495	0
67	SCD	ApoE4 negative	70	m	29	7663.38	884.635	254.631	37.985	T-	0.115437	A-	23.2891	7.76624	75.5978	0.10278	50.3659	87.6788	2.86047
68	AD	ApoE4 positive	78	m	22	2951.44	122.295	289.033	38	T-	0.0414358	A+	3.2183	10.5365	108.837	0.0968008	46.2059	64.3775	2.53328
69	SCD	ApoE4 negative	65	m	29	6238.01	640.405	309.706	38.031	T-	0.102662	A-	16.839	8.79541	72.2624	0.121721	377.036	70.8524	2.37481
70	MCI	ApoE4 negative	73	m	30	8319.11	969.171	229.014	38.239	T-	0.116499	A-	25.3451	7.6789	76.2181	0.100746	53.3098	78.0217	2.23419
71	Control	ApoE4 negative	67	m	29	9162.63	759.05	330.97	38.6	T-	0.0828419	A-	19.6645	7.70227	71.0239	0.108624	51.5263	77.63	13.2039
72	SCD	ApoE4 negative	68	m	29	7838.52	814.324	266.43	39.511	T-	0.103888	A-	20.6101	8.52679	79.0367	0.108028	63.738	76.3933	1.69737
73	Control	ApoE4 negative	77	m	30	7184.61	522.085	258.658	39.567	T-	0.0726671	A+	13.1949	7.31796	74.4622	0.0982799	66.1527	65.6149	2.0969
74	SCD	ApoE4 positive	66	m	30	8535.42	1006.13	178.125	39.921	T-	0.117877	A-	25.203	9.97946	129.977	0.076797	83.7224	90.2623	2.43942
75	Relative	ApoE4 negative	70	f	28	9596.59	1069.09	194.728	39.939	T-	0.111403	A-	26.7682	7.8687	62.7886	0.125425	40.1905	61.7945	0
76	Control	ApoE4 negative	62	f	30	8279.34	801.521	263.794	40.2	T-	0.0968097	A-	19.9383	10.0239	75.4458	0.132867	44.0341	73.6424	3.53658
77	SCD	ApoE4 positive	72	m	30	4525.49	234.497	229.899	40.261	T-	0.051817	A+	5.82442	7.39918	62.865	0.117705	373.933	140.261	3.396
78	SCD	ApoE4 positive	68	m	28	8480.06	984.233	331.992	40.4	T-	0.116064	A-	24.3622				55.9673	81.4324	2.99851
79	SCD	ApoE4 negative	65	f	30	8352.34	853.263	434.654	40.413	T-	0.102159	A-	21.1136	7.15351	62.5515	0.11438	53.069	68.2688	1.61124
80	SCD	ApoE4 negative	74	m	30	8183.57	820.188	248.836	40.438	T-	0.100224	A-	20.2826	8.26979	85.5556	0.0966786	39.9858	80.6016	0
81	SCD	ApoE4 positive	69	f	30	8521.49	620.258	193.398	40.661	T-	0.0727875	A+	15.2544	11.5674	106.456	0.108866	48.1316	75.7229	0
82	Relative	ApoE4 negative	67	m	30	7278.78	890.762	212.965	40.893	T-	0.122378	A-	21.7827	7.92671	64.4172	0.123241	96.4595	99.1968	1.84819
83	SCD	ApoE4 negative	67	f	30	8563.08	788.224	522.82	41.339	T-	0.0920491	A-	19.0673	8.64433	89.6941	0.0963757	135.424	88.6163	53.0897
84	Control	ApoE4 negative	66	m	29	9445.99	880.606	374.064	41.4	T-	0.0932253	A-	21.2707	10.3031	89.9055	0.114616	52.6244	79.2272	0.609553
85	SCD	ApoE4 negative	74	m	28	6605.88	694.855	215.118	41.842	T-	0.105187	A-	16.6066				58.3152	75.198	42.5972
86	MCI	ApoE4 positive	70	f	28	8504.57	850.07	331.728	41.929	T-	0.0999546	A-	20.274	2.26406	39.0566	0.0580511	60.9868	78.5058	0
87	Control	ApoE4 negative	66	m	28	7903.99	812.746	273.75	42	T-	0.102827	A-	19.3511				52.7266	79.9142	23.3987
88	SCD	ApoE4 negative	74	m	29	9647.56	1058.99	325.748	42.2	T-	0.109768	A-	25.0946	9.86007	86.7897	0.11371	57.2998	92.7537	17.6564
89	SCD	ApoE4 negative	61	f	30	9246.13	1166.2	192.695	42.31	T-	0.126128	A-	27.5632	11.1228	94.3057	0.11793	110.634	79.4948	0
90	Relative	ApoE4 positive	61	m	29	7784.31	922.851	331.728	42.423	T-	0.118553	A-	21.7536				59.8008	74.761	13.9563
91	SCD	ApoE4 negative	62	f	30	8924.32	1089.2	229.388	42.491	T-	0.122048	A-	25.6336	9.64574	96.5756	0.0998971	47.6329	77.63	2.14155
92	SCD	ApoE4 negative	67	f	30	5805.11	504.227	301.342	42.6	T-	0.0868592	A-	11.8363	7.02208	64.6808	0.108615	1314.36	132.945	55.3845
93	SCD	ApoE4 negative	74	m	30	8396.59	889.382	250.041	42.606	T-	0.105922	A-	20.8746	12.8224	130.79	0.098036	53.7476	69.6981	0
94	SCD	ApoE4 positive	70	m	29	8584.58	709.286	254.948	42.67	T-	0.0826233	A-	16.6226	10.3326	105.004	0.0983977	43.4814	95.9781	120.493
95	AD	ApoE4 negative	66	m	21	4244.22	200.516	322.997	42.8	T-	0.0472444	A+	4.68495				52.3277	65.1414	2.39728
96	SCD	ApoE4 negative	87	m	30	7141.9	845.22	258.794	42.983	T-	0.118347	A-	19.6641	9.35755	102.521	0.0912737	62.1242	81.7551	0
97	Relative	ApoE4 negative	63	m	29	9100.91	1048.83	436.075	43.008	T-	0.115245	A-	24.387				43.6618	71.0765	0
98	SCD	ApoE4 negative	64	m	29	8208.8	826.679	298.419	43.236	T-	0.100706	A-	19.1202				45.1854	96.3826	15.1415
99	Relative	ApoE4 negative	72	f	30	8669.77	1026.38	412.724	43.356	T-	0.118386	A-	23.6733	7.55721	58.9999	0.128138	32.2877	62.1176	1.1903
100	SCD	ApoE4 negative	74	f	29	7549.73	755.251	356.144	43.5	T-	0.100037	A-	17.3621	6.44661	55.2366	0.116753	59.4858	84.6956	8.66469
101	SCD	ApoE4 negative	77	m	28	9511.5	1034.19	234.673	43.508	T-	0.10873	A-	23.77	10.1291	99.3133	0.102372	56.7592	76.3089	3.22669
102	MCI	ApoE4 negative	70	f	28	9832.86	1223.07	228.022	43.831	T-	0.124386	A-	27.9042	11.2901	93.5103	0.120732	67.7135	95.2442	2.91839
103	SCD	ApoE4 negative	60	m	30	9290.33	1182.1	192.486	43.832	T-	0.127239	A-	26.9688	7.78245	66.1562	0.117637	43.9885	71.6592	1.70065
104	MCI	ApoE4 negative	80	f	28	6357.02	583.163	479.489	44	T-	0.0917352	A-	13.2537				56.9632	81.8127	1.24532
105	SCD	ApoE4 negative	70	m	30	9194.47	1147.22	231.931	44.025	T-	0.124773	A-	26.0584	7.57265	54.9374	0.137967	49.9356	76.7337	0
106	SCD	ApoE4 positive	76	m	28	7060.5	480.151	274.563	44.03	T-	0.0680052	A+	10.9051	9.665	98.1197	0.0985718	59.3701	67.0143	1.88075
107	SCD	ApoE4 negative	67	m	30	9364.52	971.341	228.766	44.069	T-	0.103726	A-	22.0414	10.1738	85.8369	0.11852	50.7004	70.0044	1.38424
108	Relative	ApoE4 negative	62	m	30	9054.04	973.137	195.395	44.389	T-	0.107481	A-	21.9229	5.7716	47.6173	0.12118	48.2021	68.2414	0
109	Relative	ApoE4 negative	66	m	29	5922.07	327.962	469.14	44.484	T-	0.0553796	A+	7.37259				57.7242	77.63	0.905821
110	SCD	ApoE4 negative	78	m	28	7745.1	886.521	223.997	44.51	T-	0.114462	A-	19.9174	11.3304	95.3108	0.118896	1122.8	105.771	3.78089
111	SCD	ApoE4 negative	69	m	28	8584.7	1115.97	271.326	44.604	T-	0.129995	A-	25.0195	8.83632	76.5333	0.115431	191.007	78.2374	1.47975
112	SCD	ApoE4 negative	77	m	28	10398.1	1219.47	226.009	44.644	T-	0.117278	A-	27.3154	8.73501	86.9857	0.100425	79.7822	66.4176	0
113	Control	ApoE4 negative	75	m	30	7284.58	783.335	337.238	44.787	T-	0.107533	A-	17.4902				53.2635	71.8881	11.1147
114	Relative	ApoE4 negative	66	f	30	6968.13	825.126	284.01	44.821	T-	0.118414	A-	18.4094				53.4542	79.1079	1.11719
115	Relative	ApoE4 negative	60	m	30	8964.87	1162.93	199.328	45.077	T-	0.129721	A-	25.7987	8.69141	68.1131	0.127676	72.6546	97.4815	5.61875
116	MCI	ApoE4 negative	68	m	28	9917.02	708.481	365.248	45.115	T-	0.0714409	A+	15.7039				76.3316	87.5275	0
117	SCD	ApoE4 negative	74	m	29	11759.9	1404.79	241.532	45.401	T-	0.119456	A-	30.9418	12.0319	90.6322	0.132648	63.8149	81.5071	0
118	SCD	ApoE4 negative	68	f	27	9498.21	1100.67	260.751	45.486	T-	0.115882	A-	24.1981	8.88285	77.4102	0.114855	53.4052	81.7972	0
119	Control	ApoE4 negative	63	m	30	9059.52	976.979	310.681	45.5	T-	0.10784	A-	21.4721	12.0198	87.7456	0.136975	54.3694	78.1434	4.88597
120	SCD	ApoE4 negative	64	m	30	8093.5	889.766	308.193	45.573	T-	0.109936	A-	19.524	12.1855	107.332	0.113544	28.4823	70.0136	9.48689
121	SCD	ApoE4 positive	73	m	28	8784.65	500.141	389.276	45.6	T-	0.0569335	A+	10.968	7.66015	84.4602	0.0907106	49.8773	76.0099	3.53193
122	SCD	ApoE4 negative	72	m	30	8888.77	912.149	348.24	45.737	T-	0.102618	A-	19.9433	8.56653	70.4251	0.121926	46.1344	64.2295	0
123	MCI	ApoE4 positive	75	m	26	4134.58	141.078	462.039	46.153	T-	0.0341214	A+	3.05674	6.76602	64.0911	0.105613	62.0233	79.3391	0.865904
124	Control	ApoE4 positive	61	f	30	8126.75	829.149	302.088	46.3	T-	0.102027	A-	17.9082	3.46281	14.9117	0.232385	62.4163	72.3619	11.1449
125	SCD	ApoE4 negative	70	m	28	8118.82	754.2	167.877	46.349	T-	0.0928953	A-	16.2722	8.54335	94.684	0.0902299	67.0617	93.8857	2.31506
126	SCD	ApoE4 positive	61	m	29	9322.37	993.583	249.123	46.509	T-	0.10658	A-	21.3632	7.5027	61.1167	0.122974	39.2334	81.0411	1.113
127	SCD	ApoE4 negative	62	m	27	8483.76	962.416	286.146	46.554	T-	0.113442	A-	20.6731	7.59047	68.4748	0.110898	47.8795	78.8331	0
128	SCD	ApoE4 negative	71	m	29	9948.95	1276.9	241.122	46.668	T-	0.128345	A-	27.3613	6.5896	54.3949	0.121162	57.8337	78.0951	0
129	MCI	ApoE4 positive	75	f	28	8296.87	577.642	368.648	46.72	T-	0.0696216	A+	12.3639	6.3186	59.9521	0.105429	56.4849	80.3614	7.2153
130	SCD	ApoE4 negative	65	f	29	9123.73	1085.79	329.758	46.77	T-	0.119008	A-	23.2156	11.0042	81.8517	0.134428	43.0143	76.9615	1.12948
131	Control	ApoE4 negative	75	m	30	9533.19	1217.94	306.677	46.9	T-	0.127758	A-	25.9689	9.51566	82.5641	0.115244	62.9856	82.8149	0
132	MCI	ApoE4 negative	66	m	27	8169.42	977.877	348.452	47.2	T-	0.1197	A-	20.7177				75.9058	90.7442	3.32711
133	SCD	ApoE4 negative	81	m	29	8105.51	821.347	370.137	47.3	T-	0.101332	A-	17.3646	8.14741	76.1348	0.107073	36.3609	62.1313	3.52818
134	Relative	ApoE4 positive	61	f	30	8196.74	1022.69	197.863	47.442	T-	0.124768	A-	21.5567	7.93432	58.1356	0.136579	48.6253	81.0819	4.42577
135	Control	ApoE4 negative	70	m	30	10430.7	1235.76	420.664	47.5	T-	0.118474	A-	26.016	8.92836	80.2807	0.111249	55.0639	80.3302	7.19534
136	SCD	ApoE4 positive	73	m	30	7896.32	474.344	255.97	47.698	T-	0.0600716	A+	9.94474	9.04519	76.5228	0.118208	50.04	97.2969	1.48516
137	Control	ApoE4 negative	67	f	30	9122.39	885.189	395.372	47.9	T-	0.0970348	A-	18.4799				40.4461	61.2321	3.4325
138	SCD	ApoE4 negative	77	f	30	9664.35	1033.11	423.389	48.605	T-	0.106899	A-	21.2552	12.9972	135.5	0.0959559	61.7641	80.8276	3.21401
139	MCI	ApoE4 positive	63	m	28	9867.87	904.995	493.797	48.8	T-	0.0917112	A-	18.545	10.1675	106.556	0.095414	60.032	78.1618	47.1775
140	SCD	ApoE4 positive	69	f	30	9695.82	987.956	303.419	48.91	T-	0.101895	A-	20.1995	10.5741	98.2028	0.107676	58.1257	80.9306	4.47107
141	Control	ApoE4 negative	66	m	30	8945.1	800.015	309.984	48.957	T-	0.0894362	A-	16.3412	11.5417	98.6706	0.116991	96.0803	80.5292	9.15146
142	SCD	ApoE4 positive	67	f	29	5627.95	230.201	370.417	49.1	T-	0.0409032	A+	4.68841				60.876	91.19	19.0037
143	Relative	ApoE4 negative	63	f	27	8014	488.266	516.959	49.174	T-	0.0609267	A+	9.92936	8.20402	75.8323	0.108137	34.118	62.7667	1.87243
144	Relative	ApoE4 negative	76	f	29	10888.5	1433.06	275.992	49.225	T-	0.131612	A-	29.1125				58.578	80.5922	0
145	Control	ApoE4 negative	72	m	29	12043.6	1039.35	398.882	49.3	T-	0.0862986	A-	21.0821				50.7226	77.63	0
146	AD	ApoE4 positive	80	f	22	6774.15	669.081	465.947	49.356	T-	0.0987698	A-	13.5562				66.0351	80.1277	1.1264
147	SCD	ApoE4 negative	69	m	27	9965.82	753.465	520.167	49.541	T-	0.0756049	A+	15.2089	8.53896	92.2163	0.0926228	55.502	63.0782	65.1403
148	Relative	ApoE4 positive	69	f	29	9975.24	1136.96	382.039	49.899	T-	0.113978	A-	22.7852	8.53136	69.4972	0.122703	47.1547	78.2806	8.55174
149	SCD	ApoE4 positive	61	f	30	8305.23	1031.07	287.064	50.117	T-	0.124147	A-	20.5732	13.7172	107.307	0.127864	41.5669	62.6222	1.48472
150	SCD	ApoE4 positive	76	m	26	8263.03	1063.05	324.938	50.367	T-	0.128652	A-	21.1062	11.6567	112.522	0.103591	56.8681	62.1998	4.46818
151	SCD	ApoE4 positive	69	f	29	7004.06	397.57	284.92	50.797	T-	0.0567627	A+	7.82664	9.4673	81.6996	0.115904	62.1971	84.5704	0
152	SCD	ApoE4 positive	80	m	30	7277.71	428.385	488.84	50.803	T-	0.0588625	A+	8.43227	6.99437	85.0382	0.0822436	48.5592	72.158	0.854824
153	SCD	ApoE4 positive	74	f	29	8505.21	771.306	264.385	51.479	T-	0.0906863	A-	14.9829	9.04789	89.0565	0.101565	27.8165	73.1199	0
154	Control	ApoE4 positive	65	f	29	8386.22	608.268	356.027	51.494	T-	0.0725319	A+	11.8124	8.87598	85.1968	0.104181	61.2267	90.539	2.33875
155	Control	ApoE4 positive	65	f	30	9811.59	1077.33	487.48	51.504	T-	0.109802	A-	20.9174	9.85471	91.1769	0.108084	239.071	83.3392	22.1542
156	SCD	ApoE4 positive	80	m	29	7484.39	703.688	340.287	51.7	T-	0.0940208	A-	13.611				102.14	81.0163	1.76814
157	AD	ApoE4 positive	72	m	26	5544.73	349.985	282.899	51.807	T-	0.0631204	A+	6.75556	10.5155	109.516	0.0960093	80.6507	101.594	1.55986
158	SCD	ApoE4 negative	75	f	29	8284.28	489.018	281.813	52.349	T-	0.0590296	A+	9.3415				64.5759	82.514	1.99768
159	Control	ApoE4 negative	66	f	30	8365.58	970.249	369.097	52.4	T-	0.115981	A-	18.5162	8.69403	69.4383	0.12519	42.1318	83.8436	45.5612
160	SCD	ApoE4 negative	61	m	27	6714.41	768.932	422.702	52.4	T-	0.11452	A-	14.6743	8.33015	69.8614	0.119354	51.0188	72.8397	0
161	Relative	ApoE4 negative	71	f	29	8295.18	890.339	523.427	52.457	T-	0.107332	A-	16.9727	8.25213	62.4281	0.132211	41.9469	59.7797	1.4951
162	SCD	ApoE4 positive	78	f	28	9693.77	743.104	396.772	52.898	T-	0.0766579	A+	14.0479	9.8274	82.4218	0.119232	33.478	58.6857	1.24336
163	SCD	ApoE4 positive	68	m	29	9261.92	1064.21	284.733	53.479	T-	0.114901	A-	19.8995	9.10203	94.3555	0.0964802	50.905	114.001	16.6094
164	MCI	ApoE4 positive	77	m	28	5782.25	272.087	384.765	53.5	T-	0.0470556	A+	5.08574				47.2654	57.2581	4.91593
165	SCD	ApoE4 negative	74	m	30	10560.4	1219.92	288.078	53.584	T-	0.115518	A-	22.7664	7.90151	105.466	0.0751049	26.7441	59.9764	0
166	SCD	ApoE4 negative	68	f	30	10683	1303.47	287.295	53.62	T-	0.122013	A-	24.3093	11.8559	95.3527	0.124358	52.2323	80.7302	5.12829
167	Relative	ApoE4 negative	62	f	30	11201.2	1265.35	261.904	53.955	T-	0.112965	A-	23.4519	8.68558	77.1439	0.112599	40.5029	64.5902	0
168	SCD	ApoE4 positive	63	f	30	6605.77	339.503	587.704	54.283	T-	0.0513949	A+	6.25432	8.7195	90.7001	0.0961379	212.612	81.852	1.53359
169	MCI	ApoE4 negative	72	m	28	10839.3	1309.29	424.795	54.9	T-	0.120791	A-	23.8486				35.8733	60.061	46.1832
170	SCD	ApoE4 positive	63	f	30	9716.59	920.393	331	54.914	T-	0.0947238	A-	16.7606	8.3043	79.8434	0.104083	55.5364	87.3039	4.09284
171	AD	ApoE4 negative	72	m	18	5029.74	337.268	366.97	54.925	T-	0.0670548	A+	6.14052	11.3722	116.428	0.0977009	43.1733	79.2652	1.1483
172	AD	ApoE4 negative	89	f	23	3958.96	240.611	278.053	55.106	T-	0.0607763	A+	4.36633	11.5417	101.367	0.113867	34.7898	87.3535	0
173	SCD	ApoE4 negative	78	f	30	10888	1341.27	270.379	55.394	T-	0.123188	A-	24.2132	11.0708	102.558	0.107986	72.4564	91.6983	0
174	Control	ApoE4 negative	80	f	28	12098.4	1089.34	435.376	55.4	T-	0.0900403	A-	19.6633	8.71631	75.1768	0.115964	50.4547	74.104	10.8885
175	MCI	ApoE4 negative	74	m	30	6095	464.931	440.897	55.4	T-	0.0762807	A+	8.39226	9.38332	102.803	0.0912416	44.837	62.6587	8.09493
176	SCD	ApoE4 negative	62	m	27	9250.44	1204.67	302.48	55.541	T-	0.130228	A-	21.6897	7.68408	63.3998	0.121206	31.912	68.7732	66.4402
177	Control	ApoE4 negative	64	f	29	8973.36	858.973	332.2	55.685	T-	0.0957247	A-	15.4256	8.85786	75.2625	0.117909	51.8973	78.7726	25.7528
178	SCD	ApoE4 negative	75	m	30	10931.4	999.296	508.704	55.7	T-	0.0914153	A-	17.9407				44.6897	76.0537	1.61886
179	SCD	ApoE4 negative	72	m	29	9558.41	735.746	582.908	55.721	T-	0.0769737	A+	13.2041	9.7515	99.8877	0.0977076	51.1209	80.5847	1.2849
180	Control	ApoE4 negative	64	f	30	13114.6	1370.85	469.653	55.9	T-	0.104529	A-	24.5232	7.50391	60.5004	0.124018	54.5934	74.2277	2.90176
181	MCI	ApoE4 positive	79	m	30	9747.75	975.328	445.164	55.942	T-	0.100057	A-	17.4346				58.4696	89.6626	3.20861
182	SCD	ApoE4 negative	61	f	30	9569.21	1119.01	452.083	56.094	T-	0.116939	A-	19.9489	5.38664	33.1055	0.162722	54.8977	65.5397	114.133
183	SCD	ApoE4 negative	78	f	29	10347	848.545	255.032	56.191	T-	0.082009	A-	15.1011	7.59103	82.1415	0.0924135	63.6565	68.6821	0
184	SCD	ApoE4 positive	81	m	29	6288.84	449.474	314.595	56.732	T-	0.0714716	A+	7.92276	9.5779	125.961	0.0760817	47.8716	77.4454	0
185	SCD	ApoE4 negative	66	f	30	9020.93	666.091	459.743	56.738	T-	0.0738384	A+	11.7398	7.10043	63.0751	0.11274	47.1977	67.9961	2.18374
186	AD	ApoE4 negative	80	m	28	6173.71	301.377	496.311	57.3	T-	0.0488162	A+	5.25963	9.3553	114.427	0.081828	60.3635	83.652	6.94984
187	Control	ApoE4 negative	63	m	30	9783.82	1118.87	670.276	57.898	T-	0.114359	A-	19.3248	8.44294	77.201	0.109418	73.8513	83.8	5.12455
188	Control	ApoE4 negative	79	f	30	8983.69	907.844	368.149	57.9	T-	0.101055	A-	15.6795	8.93146	67.355	0.132621	60.4773	85.9219	22.1622
189	MCI	ApoE4 negative	79	m	30	8902.39	565.867	703.214	58.096	T-	0.0635635	A+	9.74021				57.6593	76.9272	2.02088
190	Control	ApoE4 negative	62	m	30	10529.8	1391.19	429.283	58.1	T-	0.13212	A-	23.9448				43.2555	84.5701	8.93556
191	MCI	ApoE4 negative	76	m	24	5782.47	182.516	578.363	58.196	T-	0.0315637	A+	3.13623				39.2863	66.3014	4.44172
192	SCD	ApoE4 negative	73	f	28	11661.2	1375.98	317.847	58.198	T-	0.117996	A-	23.6431	10.3396	92.7399	0.111493	59.394	82.2305	18.1898
193	SCD	ApoE4 positive	72	f	30	8295.51	455.75	421.459	58.2	T-	0.0549394	A+	7.83076	8.41689	77.0561	0.109348	47.4478	64.9472	1.84213
194	SCD	ApoE4 negative	71	f	30	9679.52	675.556	345.39	58.549	T-	0.0697923	A+	11.5383				42.9086	81.6511	1.88302
195	Relative	ApoE4 negative	70	f	30	9696.61	1179.94	355.237	58.7	T-	0.121686	A-	20.1011	8.85924	79.4764	0.111503	72.3798	95.5361	0
196	MCI	ApoE4 negative	70	f	27	11380.3	929.826	642.901	59.084	T-	0.0817047	A-	15.7374	9.95283	91.6051	0.108654	53.4162	71.6825	2.7422
197	MCI	ApoE4 positive	62	f	26	6766.39	328.962	567.433	59.38	T-	0.0486171	A+	5.53995				96.9889	66.542	1.53294
198	Relative	ApoE4 negative	67	f	30	11826	1406.42	398.753	59.432	T-	0.118926	A-	23.6643	10.5594	85.306	0.123785	52.6401	97.341	25.5886
199	SCD	ApoE4 negative	74	m	29	6837.71	451.454	324.508	59.679	T-	0.0660241	A+	7.5647	8.04309	70.4233	0.114215	45.4599	67.6854	1.98475
200	SCD	ApoE4 negative	78	m	29	5124.32	323.331	415.636	59.727	T-	0.0630975	A+	5.41349	3.64283	39.6242	0.0918813	49.0047	79.0377	5.87702
201	SCD	ApoE4 negative	78	m	25	10533.5	1350.62	304.675	60.241	T-	0.128222	A-	22.4203	8.66304	78.7308	0.11009	55.2034	81.9387	3.45171
202	SCD	ApoE4 negative	75	f	28	10950.1	1199.89	475.047	60.3	T-	0.109579	A-	19.8987				38.1392	61.8846	1.61735
203	AD	ApoE4 positive	85	f	20	8102.46	486.141	374.684	60.429	T-	0.0599992	A+	8.04483	8.97948	106.636	0.0841998	55.0367	93.1519	23.4026
204	Relative	ApoE4 negative	64	f	29	8817.25	876.734	419.754	60.651	T-	0.099434	A-	14.4554				53.66	68.9701	2.45513
205	SCD	ApoE4 positive	65	f	30	10863.9	1112.52	322.144	60.701	T-	0.102405	A-	18.3278	7.63953	70.8482	0.107752	55.7031	82.7221	2.10159
206	AD	ApoE4 negative	77	f	27	6892.15	390.195	740.921	60.794	T-	0.0566145	A+	6.41832				66.477	92.2616	3.48344
207	SCD	ApoE4 negative	70	f	30	9075.35	512.542	360.185	60.869	T-	0.0564763	A+	8.42042	7.47777	71.1709	0.104991	66.438	93.0041	1.20619
208	MCI	ApoE4 negative	79	m	28	9069.82	400.365	412.376	61.073	T-	0.0441425	A+	6.55551				51.0149	85.9014	0
209	Control	ApoE4 negative	67	f	30	9876.11	1031.63	666.427	61.256	T-	0.104457	A-	16.8412	11.8235	106.206	0.111325	46.4875	77.0509	2.93724
210	SCD	ApoE4 negative	77	f	30	9091.01	541.76	483.441	61.264	T-	0.059593	A+	8.84304	10.7541	81.3341	0.132432	33.9787	89.1336	2.40331
211	SCD	ApoE4 negative	66	f	30	12087.2	1337.47	543.086	61.473	T-	0.110652	A-	21.757	10.1742	82.1643	0.123954	32.6801	61.6622	0.496561
212	MCI	ApoE4 negative	73	m	30	9905.75	918.708	765.559	61.484	T-	0.0927449	A-	14.9422				107.675	164.415	6.50466
213	Control	ApoE4 negative	73	m	30	11006.2	1102.23	336.958	61.5	T-	0.100146	A-	17.9224	7.53267	68.0129	0.110766	52.4669	81.2279	0
214	SCD	ApoE4 negative	73	f	29	9617.06	1141.35	402.054	61.609	T-	0.11868	A-	18.5258	10.3204	74.5318	0.138414	59.6136	84.8361	0
215	SCD	ApoE4 positive	61	m	30	10852.2	918.923	447.346	61.836	T-	0.0846764	A-	14.8607				63.9176	75.5648	1.48638
216	AD	ApoE4 negative	75	f	22	6745.72	354.545	504.434	62.05	T-	0.0525585	A+	5.71386	5.45829	54.1268	0.10087	47.7453	71.3198	1.34076
217	SCD	ApoE4 negative	76	f	28	11598.8	1390.86	379.179	62.084	T-	0.119915	A-	22.4029	12.2215	113.03	0.108074	45.8897	67.04	1.16828
218	Control	ApoE4 negative	74	m	29	10211.1	1317.33	277.491	62.134	T-	0.12901	A-	21.2015				48.3062	75.3952	0.75572
219	AD	ApoE4 positive	70	f	25	5669.58	279.742	390.222	62.286	T-	0.0493409	A+	4.49125	9.88481	94.4249	0.104683	67.2535	100.317	0
220	SCD	ApoE4 negative	61	m	30	10048.6	1240.79	406.18	62.475	T-	0.123479	A-	19.8605	6.97371	54.0687	0.128963	38.5251	58.0065	2.57939
221	Relative	ApoE4 positive	69	f	30	10391.8	837.34	371.177	62.568	T-	0.080577	A-	13.3829	11.047	119.759	0.0923091	194.516	83.6008	1.19367
222	Control	ApoE4 negative	69	f	30	7184.08	652.767	621.255	62.599	T-	0.090863	A-	10.4277				49.1819	79.9403	0.797458
223	SCD	ApoE4 positive	75	f	30	4700.3	265.107	351.955	62.6	T-	0.0564021	A+	4.23494	7.13345	65.2201	0.109434	70.3012	53.8975	2.0759
224	SCD	ApoE4 negative	71	f	30	10061.9	1190.96	330.48	62.928	T-	0.118363	A-	18.9258	10.5466	97.4143	0.108288	47.4312	75.6245	0
225	MCI	ApoE4 positive	74	m	26	9356.23	483.319	534.955	63.1	T-	0.0516575	A+	7.65958				67.1088	88.9958	8.26082
226	MCI	ApoE4 negative	71	m	29	10407.7	735.546	442.236	63.3	T-	0.0706736	A+	11.62				83.769	128.656	3.26797
227	Control	ApoE4 negative	66	m	29	12348.4	1173.69	484.404	63.6	T-	0.095048	A-	18.4543	9.58326	74.0063	0.129488	55.9409	83.7158	2.36054
228	SCD	ApoE4 positive	71	m	29	5465.21	253.391	715.379	63.788	T-	0.0463644	A+	3.97239				59.7231	80.959	0.962195
229	SCD	ApoE4 negative	79	f	30	10333.8	591.609	419.805	64.228	T-	0.05725	A+	9.21107				44.0383	85.8941	1.52952
230	MCI	ApoE4 positive	72	f	27	7071.5	286.746	638.494	64.3	T-	0.0405496	A+	4.45951	7.78678	79.9311	0.0975252	57.5396	74.8365	1.44044
231	Relative	ApoE4 negative	60	f	30	9739.8	1168.02	368.295	64.493	T-	0.119923	A-	18.1109	7.57822	60.5627	0.12511	1686.58	394.198	38.4859
232	Control	ApoE4 positive	62	m	29	10473.3	440.54	561.004	64.7	T-	0.042063	A+	6.80896	5.79789	56.8838	0.101933	58.8289	61.5529	23.1971
233	AD	ApoE4 positive	75	f	28	7950.99	424.153	525.156	64.825	T-	0.0533459	A+	6.54305	10.7655	107.186	0.100412	81.1732	85.1887	0
234	MCI	ApoE4 negative	81	m	30	9692.19	1228.49	502.66	65	T-	0.12675	A-	18.8998	11.8858	130.686	0.090965	37.5005	86.039	7.381
235	SCD	ApoE4 negative	71	f	30	11913.8	1401.98	352.614	65.097	T-	0.117676	A-	21.5367	7.61473	56.9611	0.133741	45.0702	68.3203	1.48776
236	MCI	ApoE4 negative	75	f	29	11016.5	1317.13	876.328	65.166	T-	0.11956	A-	20.212	10.609	88.4881	0.119919	40.636	59.0531	334.188
237	AD	ApoE4 negative	73	f	26	13012	1598.42	342.08	65.284	T-	0.122842	A-	24.4841	12.1443	98.1227	0.123748	47.3556	52.549	1.92108
238	SCD	ApoE4 positive	61	m	30	9183.8	565.452	604.069	65.371	T-	0.0615707	A+	8.6499	8.58027	86.7185	0.0990332	66.516	64.5342	2.73362
239	MCI	ApoE4 positive	81	f	28	7720.12	486.439	476.564	65.407	T-	0.0630093	A+	7.43711	9.86794	104.346	0.0945665	83.832	93.3342	10.284
240	MCI	ApoE4 positive	76	m	24	6933.61	456.833	358.755	65.741	T-	0.0658868	A+	6.94899	10.1907	98.6098	0.103343	86.2617	73.1255	12.7455
241	AD	ApoE4 positive	73	f	26	7869.03	260.034	378.108	66.059	T-	0.0330453	A+	3.9364	13.0055	133.67	0.097604	61.451	80.2636	2.78469
242	SCD	ApoE4 positive	77	m	30	8849.15	411.908	541.004	66.6	T-	0.0465477	A+	6.1848	8.38698	97.6591	0.085881	180.791	93.2359	2.90166
243	MCI	ApoE4 negative	72	m	26	11266.8	1392.59	682.862	67.093	T-	0.123601	A-	20.7561	7.97551	70.3934	0.113352	24.4721	61.4668	47.8508
244	MCI	ApoE4 positive	78	m	29	5731.63	284.722	447.014	67.3	T-	0.0496755	A+	4.23063				64.4766	74.0899	2.50134
245	SCD	ApoE4 positive	72	m	30	7113.48	424.676	810.678	67.969	T-	0.0597002	A+	6.24808	7.46804	78.045	0.095698	78.8661	92.2017	1.62301
246	SCD	ApoE4 negative	79	m	29	8177.92	453.105	579.414	68.4	T-	0.0554059	A+	6.62434	11.1281	125.573	0.0886915	62.184	98.8105	6.56809
247	MCI	ApoE4 negative	72	m	24	9721.97	904.379	635.409	68.42	T-	0.0930242	A-	13.218	9.73497	87.4751	0.111274	67.1923	91.0263	0.997841
248	MCI	ApoE4 positive	73	f	30	8009.9	369.936	446.539	68.552	T-	0.0461849	A+	5.39643	10.9342	105.465	0.103734	55.6739	63.7736	1.48702
249	Control	ApoE4 negative	68	m	30	8039.18	425.335	424.707	68.808	T-	0.0529078	A+	6.18148	8.9092	86.8233	0.102592	58.3847	80.8202	1.29523
250	MCI	ApoE4 negative	75	f	25	7962.94	322.51	535.92	69.56	T-	0.0405014	A+	4.63643	7.21088	70.673	0.102205	51.1003	72.6103	3.34359
251	MCI	ApoE4 positive	75	f	28	7589.32	356.003	470.087	69.902	T-	0.0469085	A+	5.09289	6.91205	68.3808	0.101055	66.49	98.5226	1.21219
252	AD	ApoE4 negative	82	f	19	7298.36	371.283	552.078	70.2	T-	0.0508721	A+	5.28894	10.6004	94.7173	0.112052	60.1689	77.5022	3.54415
253	Control	ApoE4 negative	68	f	29	14761.1	1437.64	520.553	70.3	T-	0.0973938	A-	20.45	7.52812	67.8808	0.110916	47.7588	63.4988	1.28658
254	AD	ApoE4 negative	81	f	25	9960.44	528.941	386.156	70.352	T-	0.0531042	A+	7.5185	6.02749	67.0562	0.0899565	68.5933	85.0595	4.15351
255	Relative	ApoE4 positive	60	m	26	8594.2	281.726	567.859	70.9	T-	0.0327809	A+	3.97356	5.18744	49.0826	0.105769	44.1099	79.9461	2.48699
256	Control	ApoE4 positive	71	m	30	10558.8	339.517	580.786	71.4	T-	0.0321549	A+	4.75514	5.09178	41.3264	0.123148	57.6167	69.4699	8.39786
257	SCD	ApoE4 positive	81	m	30	11135.9	960.056	316.795	71.704	T-	0.0862127	A-	13.3892	10.8821	99.4262	0.109459	41.3332	74.1654	19.4502
258	SCD	ApoE4 negative	68	f	29	10661.6	1345.19	476.394	71.8	T-	0.126172	A-	18.7352	6.5739	40.7458	0.161344	49.5375	78.5066	3.20504
259	MCI	ApoE4 negative	73	m	30	9578.36	1215.15	424.082	72	T-	0.126864	A-	16.8771				39.8939	72.9036	4.54107
260	SCD	ApoE4 negative	74	m	30	8319.81	521.102	425.964	72.3	T-	0.0626339	A+	7.2075	5.29754	54.8814	0.0965116	371.184	74.5816	2.91306
261	SCD	ApoE4 positive	69	f	29	9654.31	584.291	523.837	73.4	T-	0.0605213	A+	7.96037	8.18854	82.3156	0.0994527	41.2178	64.4459	40.2907
262	SCD	ApoE4 positive	82	m	30	8053.03	381.416	482.605	73.607	T-	0.047363	A+	5.18179	11.0698	120.239	0.0920388	73.8351	73.6089	2.01848
263	AD	ApoE4 positive	79	m	18	8852.55	601.553	815.082	74.081	T+	0.0679525	A+	8.12021	8.1083	90.4278	0.0897059	36.5934	63.27	7.67659
264	MCI	ApoE4 positive	77	f	27	10384.8	786.011	427.184	75.006	T+	0.0756884	A+	10.4793	9.23933	119.864	0.0771478	81.6648	112.087	8.32173
265	MCI	ApoE4 negative	71	m	30	6323.73	272.82	487.131	75.4	T+	0.0431422	A+	3.6183				49.8383	99.6364	3.66873
266	SCD	ApoE4 negative	76	m	26	7724.46	364.278	752.095	75.826	T+	0.0471591	A+	4.80413				57.3647	75.4361	1.49256
267	SCD	ApoE4 positive	64	f	30	9884.49	589.709	489.254	76.82	T+	0.05966	A+	7.6765	10.0318	90.4784	0.110888	64.0384	69.5635	0
268	MCI	ApoE4 negative	69	f	28	11803.2	1407.11	676.974	77.356	T+	0.119214	A-	18.19				65.3547	92.6362	137.144
269	SCD	ApoE4 negative	70	f	29	15248.1	2090.54	432.197	78.292	T+	0.137102	A-	26.7019	11.7028	93.504	0.125161	43.0595	64.8897	0
270	SCD	ApoE4 negative	71	m	27	14175.1	1741.16	358.149	78.441	T+	0.122833	A-	22.197	12.8557	110.749	0.116105	47.9248	69.0248	2.52252
271	SCD	ApoE4 negative	77	m	29	7130.83	293.741	907.832	78.973	T+	0.0411931	A+	3.71951	6.34204	58.3704	0.10877	118.954	94.1271	3.12104
272	MCI	ApoE4 positive	75	f	29	9343.73	438.491	562.199	79.7	T+	0.0469288	A+	5.50176	4.89686	68.2435	0.0720263	62.9259	90.6508	3.90714
273	AD	ApoE4 positive	76	m	23	7338.09	410.426	613.333	80.154	T+	0.0559309	A+	5.12047	8.29639	98.9757	0.0838416	107.345	74.7868	0
274	AD	ApoE4 positive	75	f	21	8502.96	359.148	437.006	80.382	T+	0.0422381	A+	4.46802	2.00348	0	0	32.1356	74.8079	0
275	MCI	ApoE4 negative	74	m	27	12328.7	1564.9	510.901	80.409	T+	0.126932	A-	19.4618	10.9658	98.3296	0.111538	54.4539	76.9882	12.3538
276	SCD	ApoE4 negative	69	f	30	12602.3	1242.49	501.399	82.185	T+	0.0985922	A-	15.1182	8.91499	78.4167	0.113651	70.4759	92.5816	0
277	MCI	ApoE4 positive	75	m	23	6560.01	204.107	929.836	82.525	T+	0.0311138	A+	2.47327	7.09563	71.4573	0.0992848	49.0939	65.5088	2.13842
278	MCI	ApoE4 positive	71	f	24	10160.2	596.246	520.418	82.681	T+	0.0586847	A+	7.2114	11.4091	115.942	0.0984006	43.5905	62.5985	0
279	MCI	ApoE4 positive	74	f	26	9360.04	485.361	403.219	83.591	T+	0.0518546	A+	5.80638	4.75055	54.5729	0.0870786	135.587	78.6337	4.86886
280	SCD	ApoE4 negative	77	f	30	12721.8	1523.75	554.303	83.8	T+	0.119775	A-	18.1832	9.20412	80.2712	0.114798	38.0861	54.2892	6.83844
281	MCI	ApoE4 negative	79	f	22	7779.82	440.725	450.468	84.256	T+	0.0566498	A+	5.23079	10.4332	115.972	0.0901368	61.234	81.9509	2.31311
282	AD	ApoE4 positive	76	f	26	9592.13	433.571	719.769	84.4	T+	0.0452008	A+	5.1371				107.697	111.55	1.12679
283	AD	ApoE4 positive	83	f	26	7415.33	293.683	638.408	84.587	T+	0.0396048	A+	3.47196	8.20833	74.6367	0.10997	59.8451	82.0091	0
284	MCI	ApoE4 negative	75	m	28	9460.93	1086.71	752.946	84.778	T+	0.114863	A-	12.8183				93.0901	73.6062	0
285	SCD	ApoE4 negative	82	m	30	16767.3	1692.49	638.819	85.2	T+	0.10094	A-	19.8648	8.74402	86.3517	0.101263	44.0759	76.768	0.578594
286	Relative	ApoE4 positive	77	m	30	10303	636.337	525.404	85.854	T+	0.0617624	A+	7.41185	8.22069	98.9915	0.083047	48.8797	65.6385	2.9045
287	SCD	ApoE4 positive	73	m	30	9283.99	201.153	716.553	86.4	T+	0.0216667	A+	2.32816				56.6257	69.9707	3.00568
288	Control	ApoE4 negative	74	m	30	12709.5	1533.64	627.668	86.5	T+	0.120669	A-	17.7299	8.10086	72.8684	0.11118	32.076	46.8475	1.65149
289	MCI	ApoE4 negative	75	f	27	6862.7	416.452	602.765	86.5	T+	0.0606834	A+	4.81447	7.51968	88.7116	0.0847256	38.5941	59.0494	19.4406
290	MCI	ApoE4 negative	75	m	28	9937.13	638.667	640.201	86.686	T+	0.0642708	A+	7.36759				56.6209	63.0624	0
291	MCI	ApoE4 positive	64	f	28	10174.1	374.104	579.735	87.528	T+	0.0367702	A+	4.2741	9.63977	96.2701	0.100138	39.3439	46.1471	0
292	AD	ApoE4 positive	66	f	16	5442.13	177.824	889.275	87.788	T+	0.0326755	A+	2.02561				52.1303	78.0377	0
293	AD	ApoE4 negative	75	m	24	10527.6	546.336	1022.62	87.973	T+	0.0518955	A+	6.21027	10.2904	124.791	0.0824627	50.1539	72.3182	41.991
294	Control	ApoE4 negative	65	f	30	12287.6	717.349	683.058	88.6	T+	0.05838	A+	8.09649	8.96971	87.9077	0.102056	599.816	119.905	5.78461
295	MCI	ApoE4 positive	68	f	29	10666	531.337	484.772	88.914	T+	0.0498161	A+	5.97586	9.32419	98.8309	0.0945122	47.1902	88.5756	2.54537
296	MCI	ApoE4 positive	65	f	27	8093.03	481.978	518.637	89.235	T+	0.0595547	A+	5.40122	6.29465	74.6044	0.0844566	66.7503	87.5449	0
297	MCI	ApoE4 positive	70	f	29	12042.4	707.958	631.412	89.9	T+	0.058789	A+	7.87495				48.0411	71.6122	26.9907
298	SCD	ApoE4 negative	83	m	29	7892.9	460.638	631.966	90.36	T+	0.0583611	A+	5.09781	8.28225	91.4871	0.0906112	49.0302	78.0134	2.68451
299	SCD	ApoE4 positive	75	m	29	9836.54	512.272	707.652	90.7	T+	0.0520784	A+	5.64798				79.2565	82.6366	2.40991
300	MCI	ApoE4 positive	72	f	27	8099.53	376.831	549.156	90.795	T+	0.046525	A+	4.15035	7.75426	74.2121	0.104719	63.423	76.6018	0
301	Control	ApoE4 negative	62	m	30	18184.1	1825.86	664.568	90.8	T+	0.10041	A-	20.1086				141.05	99.2082	2.7623
302	SCD	ApoE4 positive	70	f	29	10961.7	551.932	714.348	91.032	T+	0.0503511	A+	6.06305	10.4602	99.2856	0.105368	41.0042	72.6557	1.30822
303	SCD	ApoE4 negative	65	m	30	15344.6	1941.06	484.306	91.726	T+	0.126498	A-	21.1615	11.4341	96.8406	0.118006	27.6683	67.335	1.7646
304	MCI	ApoE4 negative	73	f	28	9488.77	425.284	789.385	91.868	T+	0.0448197	A+	4.6293	6.12272	66.0208	0.0927904	44.2372	67.0817	0.936087
305	MCI	ApoE4 positive	75	f	28	8095.65	342.913	938.009	92.41	T+	0.0423577	A+	3.71078				63.3119	78.3202	1.66883
306	SCD	ApoE4 positive	70	m	30	11264.2	755.735	510.473	94.505	T+	0.0670915	A+	7.99678	6.34979	59.1636	0.107371	32.8461	54.5844	0
307	MCI	ApoE4 negative	64	m	25	13358	611.943	584.363	95.6	T+	0.0458108	A+	6.40108				44.8937	79.2354	6.78512
308	AD	ApoE4 positive	74	f	28	9294.83	302.167	860.323	96	T+	0.0325091	A+	3.14757	14.2985	146.09	0.0978669	55.7301	80.8132	12.9247
309	AD	ApoE4 negative	72	f	21	10438.7	468.266	860.489	97.747	T+	0.0448585	A+	4.7906	8.26085	92.4105	0.089481	51.2024	70.1646	0
310	MCI	ApoE4 positive	73	m	27	12683.3	510.115	852.942	97.8	T+	0.0402196	A+	5.2159				46.7461	74.574	2.43073
311	SCD	ApoE4 positive	71	f	30	8362.82	334.818	872	98.161	T+	0.0400365	A+	3.41091	8.6013	83.3846	0.103145	43.3857	79.332	1.57585
312	SCD	ApoE4 negative	81	m	30	11247	604.402	817.031	98.567	T+	0.0537391	A+	6.13189	9.29512	90.4781	0.102682	51.445	71.7297	4.44439
313	AD	ApoE4 positive	69	f	23	8981.32	331.383	818.389	98.9	T+	0.036897	A+	3.35069				55.9088	75.183	2.67471
314	SCD	ApoE4 negative	68	m	29	6561.01	320.962	601.548	99.591	T+	0.0489196	A+	3.2228	8.38184	74.2461	0.112897	53.4265	62.9413	1.14358
315	AD	ApoE4 negative	82	m	24	8537.13	326.69	956.152	101	T+	0.038267	A+	3.23456				50.1676	81.4157	2.3332
316	AD	ApoE4 negative	80	m	22	11938.6	605.428	988.986	102.49	T+	0.0507119	A+	5.90719	9.9391	110.802	0.0897422	46.8791	58.33	68.4483
317	MCI	ApoE4 positive	73	m	25	8251.63	399.434	889.414	102.69	T+	0.0484067	A+	3.88971	7.80707	88.0905	0.0886528	214.472	88.4554	3.9445
318	AD	ApoE4 positive	70	f	23	8802.93	394.922	1031.38	102.86	T+	0.0448626	A+	3.83942	12.2968	143.99	0.0853778	43.6176	93.8505	1.25458
319	MCI	ApoE4 positive	70	f	27	11999	543.207	803.044	102.9	T+	0.0452712	A+	5.27898	9.25192	92.6451	0.0998578	44.4097	74.1718	1.38902
320	MCI	ApoE4 positive	77	m	29	8832.22	298.456	895.678	103.96	T+	0.0337918	A+	2.87088	5.35946	53.5925	0.10028	76.8596	87.8638	36.1537
321	AD	ApoE4 positive	75	f	23	9235.07	613.834	644.824	104.96	T+	0.0664677	A+	5.84827	6.70814	64.4542	0.104082	37.136	68.9439	0
322	AD	ApoE4 positive	77	f	28	10435.6	474.277	871.412	105	T+	0.045448	A+	4.51693	10.438	105.378	0.0990774	36.7637	84.4884	6.31449
323	SCD	ApoE4 negative	73	f	30	11501.4	806.328	846.43	107	T+	0.0701066	A+	7.53577	7.76126	70.3585	0.110409	46.506	70.2629	4.38636
324	AD	ApoE4 positive	64	f	23	7561.74	408.198	657.094	107.21	T+	0.053982	A+	3.80746	7.62717	85.1376	0.0896333	58.5651	89.7302	0
325	MCI	ApoE4 positive	78	m	29	7425.52	289.366	846.994	108	T+	0.0389691	A+	2.67931				152.822	122.251	1.61787
326	AD	ApoE4 positive	86	f	23	10503.9	554.345	759.282	108.76	T+	0.0527752	A+	5.09696	9.45866	97.3077	0.0971929	49.3418	87.3207	17.3663
327	SCD	ApoE4 negative	77	f	30	12474.9	851.708	721.216	109.17	T+	0.0682735	A+	7.80167	8.49237	79.4299	0.106969	56.4911	74.3006	0
328	SCD	ApoE4 positive	74	m	27	11721.6	586.81	803.479	109.37	T+	0.0500621	A+	5.36537	8.67704	69.5297	0.124828	113.443	85.4028	1.96341
329	MCI	ApoE4 positive	73	m	25	7156.31	376.348	763.408	110.89	T+	0.0525897	A+	3.39389				62.1474	70.1391	0
330	AD	ApoE4 positive	81	m	19	10702.2	413.506	1177.09	111.01	T+	0.0386376	A+	3.72495	6.99366	70.1006	0.0997661	55.7599	83.5855	0
331	MCI	ApoE4 positive	61	m	25	8593.04	483.055	764.771	111.19	T+	0.0562147	A+	4.34441	6.66429	62.7149	0.106262	82.765	72.9526	1.70201
332	AD	ApoE4 negative	60	m	26	8576.97	415.311	847.244	113	T+	0.0484217	A+	3.67532				43.5987	69.5801	14.622
333	AD	ApoE4 positive	75	f	22	6297.43	246.762	974.744	114.02	T+	0.0391845	A+	2.1642				49.523	77.3726	1.7491
334	AD	ApoE4 positive	76	f	28	9197.43	419.345	1080.55	117.09	T+	0.0455937	A+	3.58139				64.2252	66.6154	4.75414
335	SCD	ApoE4 negative	71	m	29	8436.99	333.823	759.566	117.31	T+	0.0395666	A+	2.84565				59.7857	95.3284	1.45307
336	AD	ApoE4 positive	78	f	19	7543.34	343.568	994.11	118	T+	0.0455459	A+	2.91159	5.7036	63.4676	0.0899187	40.4208	67.1706	3.12087
337	AD	ApoE4 positive	77	f	21	9433.4	487.767	1064.88	118.18	T+	0.0517064	A+	4.12732				39.7448	72.6302	5.04276
338	AD	ApoE4 positive	70	m	22	8953.44	257.176	1517.09	124.15	T+	0.0287237	A+	2.07149				61.1797	79.4269	235.076
339	Control	ApoE4 positive	72	m	30	10639.9	479.535	993.64	128	T+	0.0450696	A+	3.74636	6.40318	65.5744	0.0978064	59.2294	76.6716	65.6689
340	Control	ApoE4 negative	79	m	28	8095.1	329.57	866.809	128.65	T+	0.0407123	A+	2.56176				53.5245	82.786	0.795802
341	Relative	ApoE4 positive	76	m	30	17606.2	1950.09	644.205	130.97	T+	0.110762	A-	14.8896	12.8899	118.628	0.108657	55.0172	74.6678	0
342	AD	ApoE4 positive	74	f	28	13106.1	587.741	1195.72	132.27	T+	0.0448448	A+	4.44349	6.87369	67.6376	0.101623	62.3799	81.2337	1.02878
343	AD	ApoE4 positive	82	m	22	8991.82	368.846	793.343	133.2	T+	0.0410202	A+	2.76912	9.88933	111.301	0.0888141	48.6982	48.6442	1.79529
344	MCI	ApoE4 positive	62	f	28	9802.98	364.916	893.324	138.59	T+	0.037225	A+	2.63306	7.51466	74.8161	0.100591	53.2514	70.0531	2.6689
345	MCI	ApoE4 negative	67	f	28	7561.15	441.641	926.545	139	T+	0.0584092	A+	3.17727	7.71313	90.7798	0.0853248	35.9109	56.1252	3.64348
346	SCD	ApoE4 positive	73	m	27	11030.7	503.915	931.141	145.37	T+	0.0456829	A+	3.46643	7.34024	100.303	0.0731884	49.4743	69.867	0.448164
347	SCD	ApoE4 positive	78	m	27	9734.52	422.736	806.451	146.88	T+	0.0434265	A+	2.8781	8.26843	103.52	0.079872	53.3337	81.6945	15.2221
348	AD	ApoE4 negative	76	m	21	9960.79	448.448	1045.4	148.6	T+	0.0450213	A+	3.01782	8.71607	85.7724	0.101651	56.4473	71.8279	2.89896
349	AD	ApoE4 positive	74	f	18	9263.45	425.241	1068.05	149.51	T+	0.0459052	A+	2.84423	8.46018	84.9917	0.0996491	52.6895	66.4008	0
350	AD	ApoE4 negative	77	f	22	5037.77	198.546	1348.79	149.53	T+	0.0394115	A+	1.3278				45.391	65.0063	7.81823
351	AD	ApoE4 negative	82	m	22	10124.8	530.332	1405.74	153.56	T+	0.0523795	A+	3.45358				52.9173	65.6707	1.66714
352	SCD	ApoE4 negative	67	m	27	10416.5	710.024	1041.09	159	T+	0.0681633	A+	4.46556	7.69692	75.2366	0.102456	60.9107	84.3228	95.8095
353	MCI	ApoE4 negative	75	f	28	5980.83	267.63	1146.87	160.87	T+	0.044748	A+	1.66364	10.9501	94.0169	0.116514	41.8165	76.8563	2.35133
354	AD	ApoE4 positive	84	f	21	15123	690.932	1516	165.44	T+	0.0456875	A+	4.17633				77.9779	79.8234	9.58088
355	MCI	ApoE4 positive	63	m	23	11207.4	592.095	1250.04	231.25	T+	0.0528308	A+	2.56041	10.1495	109.729	0.0924807	40.2406	86.2634	7.63644
356	MCI	ApoE4 negative	68	f	24	14267.1	619.138	2067.5	320.62	T+	0.0433964	A+	1.93107	9.38696	95.8433	0.0979933	61.0005	80.1148	0
357	MCI	ApoE4 positive	68	f	29									8.22978	81.6742	0.100773	76.2565	87.3024	2.4825
358	MCI	ApoE4 negative	73	m	30												55.5197	75.6498	0
359	AD	ApoE4 positive	79	f	22												31.2895	79.8523	0

## Sheet: Correlation vs. Oligos CSF
Results for bootstrapping for correlation analysis - Oligomers in CSF
Fig. 5	Spearman r values
all	all	A-	A-	A+	A+	ApoE ε4-	ApoE ε4-	ApoE ε4+	ApoE ε4+
Control, relatives and SCD	MCI, AD	Control, relatives and SCD	MCI, AD	Control, relatives and SCD	MCI, AD	Control, relatives and SCD	MCI, AD	Control, relatives and SCD	MCI, AD
0.22791	-0.20943	0.18678	-0.51581	0.15447	-0.12771	0.32512	-0.3762	0.02357	-0.05937
0.06392	-0.18573	0.45547	-0.53334	0.10633	0.13344	0.27617	-0.43054	-0.01231	-0.03333
0.22916	-0.29407	0.36253	-0.35207	-0.19047	-0.07856	0.36578	-0.51495	-0.13406	-0.07296
0.20205	-0.23255	0.19985	-0.3782	0.10386	-0.12328	0.38409	-0.3063	0.03472	-0.2476
0.1095	-0.20224	0.29097	-0.28382	-0.01446	-0.04905	0.20287	-0.69277	0.28547	-0.27055
0.31618	-0.12655	0.22407	-0.45424	0.06157	-0.10213	0.4041	-0.30286	-0.29477	-0.10279
0.11228	-0.0791	0.24704	-0.58272	0.13957	-0.05176	0.12766	-0.48045	-0.20279	-0.08824
0.2354	-0.16058	0.27019	-0.58283	0.26821	-0.24507	0.22621	-0.64002	-0.026	-0.02649
0.28536	-0.127	0.20684	-0.50464	0.28879	0.07813	0.34856	-0.41754	0.29605	0.0711
0.27102	-0.16495	0.19534	-0.22308	0.06301	0.02731	0.33661	-0.35823	0.08816	0.16165
0.14404	-0.31207	0.28339	-0.55593	0.0371	-0.00581	0.31366	-0.29767	0.13506	-0.00246
0.15067	-0.36815	0.13472	-0.60618	0.22369	0.04368	0.17437	-0.24502	0.2506	-0.28188
0.16397	-0.10888	0.36209	-0.48755	0.17573	0.03802	0.37046	-0.47643	0.21002	-0.06594
0.19367	-0.36801	0.18945	-0.54194	0.09859	0.10513	0.15414	-0.5654	0.07201	-0.0182
0.26686	-0.13108	0.39537	-0.51307	0.1654	-0.0769	0.24057	-0.2548	-0.09678	-0.1953
0.20397	-0.13768	0.42209	-0.46151	0.2388	0.05727	0.25332	-0.34664	0.14085	-0.27018
0.21602	-0.13803	0.19239	-0.00689	-0.07161	-0.22899	0.33686	-0.60089	-0.08683	-0.08718
0.19203	-0.23858	0.09354	-0.52275	0.17716	-0.13429	0.3118	-0.33897	-0.07254	0.02487
0.20296	-0.21257	0.14466	-0.39068	-0.00486	0.03344	0.28233	-0.50241	0.20412	-0.26327
0.32263	-0.1081	0.23219	-0.46904	-0.0259	0.03187	0.28796	-0.51473	0.09945	0.19953
0.15961	-0.23176	0.22738	-0.32687	0.10851	0.16225	0.18889	-0.41557	-0.05932	0.11862
0.01821	-0.16929	0.29665	-0.3731	0.12129	-0.19295	0.26205	-0.50542	0.11601	0.03152
0.26005	-0.30492	0.32008	-0.42223	0.11877	-0.17764	0.28346	-0.65433	0.05316	-0.21187
0.21345	-0.22087	0.23064	-0.66728	0.19936	0.0477	0.17679	-0.20743	0.15564	0.04492
0.17504	-0.13572	0.08524	-0.19668	-0.10393	-0.06663	0.29449	-0.434	-0.00195	0.03688
0.21595	-0.3813	0.19859	-0.28437	0.16967	-0.01335	0.2985	-0.2889	-0.21948	-0.13033
0.04607	-0.07966	0.2261	-0.50491	0.39293	-0.24035	0.28652	-0.36522	-0.07254	-0.14897
0.14994	-0.29927	0.08611	-0.56838	0.0416	-0.37795	0.3487	-0.5279	-0.08754	-0.03971
0.1015	-0.23163	0.23065	-0.73568	0.21165	-0.10485	0.27572	-0.46015	0.03777	0.03621
0.14564	-0.12051	0.28899	-0.54754	0.02972	-0.000148201	0.06153	-0.13605	0.06647	0.13852
0.07513	-0.26313	0.29011	-0.52592	0.27574	-0.2116	0.13811	-0.35277	0.03903	-0.1358
0.26033	-0.19083	0.16739	-0.47049	0.28304	-0.04283	0.29681	-0.51597	-0.00243	0.06233
0.18068	-0.35141	0.23868	-0.54916	0.09488	-0.06186	0.15096	-0.38195	0.12776	-0.1795
0.07307	-0.3485	0.25152	-0.37868	0.13036	-0.06923	0.40277	-0.55569	-0.02673	-0.00775
0.16351	-0.24265	0.12919	-0.48983	0.03997	0.00737	0.1774	-0.4576	0.15081	0.03205
0.17157	-0.26343	0.23965	-0.57167	0.39613	-0.16347	0.20949	-0.46596	0.02695	-0.08045
0.29304	-0.35474	0.28443	-0.23483	0.11153	-0.00405	0.14793	-0.34677	0.05718	-0.23698
0.14199	-0.2441	0.23329	-0.47767	0.20446	0.12092	0.26194	-0.47444	0.26815	0.02862
0.06596	-0.20081	0.22077	-0.4224	0.1474	0.03221	0.32441	-0.58726	0.12221	0.10591
0.223	-0.37623	0.20941	-0.64219	0.08974	-0.08341	0.17509	-0.44224	-0.03767	-0.13415
0.22079	0.0084	0.14532	-0.44099	0.11914	-0.03967	0.22735	-0.42645	0.0841	0.26877
0.23435	-0.13952	0.36488	-0.29784	-0.02923	-0.0555	0.22808	-0.43726	-0.04305	0.02116
0.30448	-0.36457	0.25484	-0.52015	0.41913	-0.25253	0.14953	-0.41273	0.087	0.11245
0.23416	-0.34662	0.22987	-0.49726	0.25842	-0.36181	0.18723	-0.57717	0.05483	-0.04434
0.14329	-0.26458	0.22971	-0.23839	0.05275	-0.12551	0.2823	-0.43816	-0.14732	0.08992
0.0748	-0.23165	0.14529	-0.17759	0.3532	-0.21536	0.29063	-0.4493	-0.13159	-0.07739
0.08232	-0.20708	0.41855	-0.37591	0.3095	0.02273	0.29451	-0.45282	0.00962	0.06091
0.05663	-0.17092	0.24743	-0.41985	0.00123	0.09165	0.17892	-0.44605	0.14194	0.04341
0.16486	-0.08152	0.19658	-0.48608	0.12742	-0.10459	0.19648	-0.2843	0.08723	-0.04299
0.26699	-0.27331	0.25058	-0.40059	0.11148	-0.22965	0.29562	-0.45481	-0.22934	0.03309
0.26026	-0.26729	0.19242	-0.32323	0.17389	-0.06893	0.28951	-0.39536	0.02501	-0.17758
0.14118	-0.31166	0.21389	-0.59304	0.29149	-0.07641	0.18999	-0.49135	0.26203	0.12043
0.05626	-0.27556	0.14945	-0.36079	0.12466	-0.10542	0.29093	-0.54679	0.0218	-0.12972
0.10117	-0.37	0.34988	-0.43719	0.20706	-0.22798	0.29089	-0.45164	0.21493	-0.02656
0.26636	-0.29114	0.13727	-0.50485	-0.01735	-0.17781	0.30094	-0.28604	0.42064	0.15803
0.0818	-0.30802	0.09998	-0.52822	0.07888	0.08048	0.15432	-0.5485	-0.14791	-0.21139
0.15397	-0.16149	0.32222	-0.29177	0.24855	-0.06875	0.2033	-0.37435	0.16861	0.34585
0.28007	-0.18638	0.15367	-0.56834	0.14474	-0.10437	0.22754	-0.41562	-0.07642	-0.18672
0.14542	-0.38699	0.14697	-0.50983	0.0509	-0.17356	0.23353	-0.25178	0.13014	0.04832
0.31687	-0.23005	0.19092	-0.54879	0.09885	-0.2671	0.22865	-0.26729	-0.05439	0.07105
0.17251	-0.41124	0.10523	-0.67923	0.08841	-0.10359	0.21559	-0.54259	0.0628	-0.14394
0.24716	-0.1528	0.13526	-0.2009	0.159	-0.07952	0.42349	-0.37365	0.04349	0.2292
0.25881	-0.24045	0.22621	-0.50555	0.1633	-0.19433	0.29686	-0.59558	-0.31628	0.01054
0.23329	-0.12146	0.0895	-0.25379	0.15031	-0.31586	0.30336	-0.35933	0.05985	0.04959
0.16654	-0.26863	0.36938	-0.55243	0.2261	-0.00293	0.38877	-0.52888	-0.04701	0.05707
0.11265	-0.2358	0.23421	-0.63555	0.127	-0.18474	0.12852	-0.41445	-0.11573	0.05575
0.12016	-0.04082	0.20194	-0.43346	0.06936	-0.11077	0.39283	-0.47984	-0.0695	0.05581
0.25865	-0.2266	0.00216	-0.41711	0.12441	-0.10542	0.14701	-0.47374	-0.0605	0.01849
0.29969	-0.20526	0.3859	-0.38023	0.02475	0.03592	0.20367	-0.45513	0.22022	0.05017
0.21772	-0.14881	0.33709	-0.48729	0.09863	-0.22256	0.30493	-0.61203	-0.02056	-0.1108
0.19981	-0.09635	0.18216	-0.31274	0.20471	0.0433	0.22108	-0.29403	-0.12583	0.11395
0.09321	-0.20482	0.31881	-0.41665	-0.00255	-0.34182	0.23404	-0.37086	0.00862	0.17116
0.12509	-0.24589	0.15059	-0.47951	0.15579	0.08716	0.21514	-0.06577	0.22813	0.11366
0.15703	-0.25933	0.1203	-0.51003	0.12755	-0.25121	0.33877	-0.40878	-0.12577	0.14265
0.16212	-0.2948	0.24206	-0.43915	0.05568	-0.08018	0.23806	-0.2712	0.00647	0.01131
0.21345	-0.10457	0.17641	-0.09538	0.17559	0.000978068	0.22722	-0.47303	-0.02099	-0.19816
0.13186	-0.24463	0.24446	-0.68787	0.33212	-0.02903	0.29517	-0.41073	-0.26438	-0.04243
0.26054	-0.30892	0.18794	-0.55559	0.26804	-0.04279	0.37148	-0.42306	-0.23677	0.26354
0.13442	-0.24467	0.04573	-0.40902	0.19291	-0.04758	0.38905	-0.48615	-0.25204	-0.05456
0.25653	-0.22302	0.34004	-0.7177	0.07533	-0.01709	0.15624	-0.58499	0.00828	-0.11595
0.13368	-0.14435	0.25632	-0.20079	-0.11269	0.14914	0.25858	-0.46894	-0.01502	-0.06204
0.13768	-0.37755	0.28007	-0.38364	0.23016	0.00371	0.41863	-0.42483	-0.11658	0.22587
0.22108	-0.09983	0.2062	-0.52318	0.0555	-0.01395	0.29861	-0.4406	-0.0245	-0.1673
0.23933	-0.21636	0.1127	-0.62472	-0.02659	-0.0063	0.37284	-0.38928	0.0911	0.0157
0.21189	-0.19744	0.39755	-0.52748	0.09182	-0.14917	0.32408	-0.34885	0.0628	0.0491
0.04006	-0.18766	0.14864	-0.4054	-0.0267	-0.13295	0.25823	-0.38853	0.09872	-0.2093
0.15707	-0.22658	0.38492	-0.23036	0.16044	-0.11052	0.30009	-0.48261	-0.04243	-0.00695
0.24246	-0.31467	0.00495	-0.52027	0.19382	0.06157	0.3266	-0.48055	-0.03072	-0.14676
0.12323	-0.28301	0.11612	-0.53307	0.00609	0.1348	0.27256	-0.38078	0.04718	-0.01618
0.21202	-0.3197	0.16779	-0.27906	0.17978	0.26352	0.18792	-0.58847	0.05045	-0.11266
0.23746	-0.30395	0.35254	-0.33361	0.29233	-0.05153	0.33905	-0.38852	0.15592	-0.01219
0.32819	-0.12787	0.2782	-0.42087	0.11225	-0.10993	0.28943	-0.30021	0.15958	-0.01305
0.25177	-0.43397	0.19699	-0.40065	0.21529	-0.06805	0.29587	-0.56821	0.24026	0.04327
0.15699	-0.4122	0.30003	-0.29579	0.12871	-0.00855	0.18224	-0.42225	-0.11241	0.29564
0.16552	-0.32671	0.11805	-0.47451	0.23833	-0.04873	0.21661	-0.5342	0.1777	0.07385
0.14643	-0.05274	0.31129	-0.5274	0.16876	-0.19267	0.24818	-0.38087	0.10968	0.14069
0.13327	-0.1058	0.25695	-0.49965	0.19585	-0.0485	0.20806	-0.53563	-0.03729	0.1418
0.25634	-0.32655	0.1758	-0.75	0.09186	0.01189	0.21533	-0.31232	0.03231	0.09272
0.27988	-0.16673	0.13977	-0.49122	-0.0355	0.19549	0.31339	-0.35222	0.07485	0.08925
0.20808	-0.22919	0.3027	-0.3804	0.14831	-0.09444	0.29116	-0.44001	-0.02953	0.06273
0.13674	-0.20489	0.23806	-0.30994	0.09497	0.03496	0.31792	-0.44579	0.09672	-0.16043
0.1218	-0.22293	0.22201	-0.64795	0.13343	-0.05047	0.31364	-0.47258	0.16465	0.00933
0.30066	-0.25648	0.35963	-0.47794	0.11705	-0.18426	0.21858	-0.60501	0.04826	-0.00581
0.12964	-0.31977	0.35417	-0.62212	0.26018	0.00688	0.13459	-0.34259	0.25961	0.1538
0.21279	-0.19046	0.17317	-0.18955	0.14385	-0.03477	0.30415	-0.43237	0.00838	-0.04517
0.25288	-0.27186	0.23905	-0.50667	0.11946	-0.08533	0.36804	-0.37105	-0.07841	-0.05808
0.05669	-0.15703	0.12599	-0.62983	0.20924	-0.32903	0.16112	-0.3439	0.2111	0.14824
0.13594	-0.26049	0.03619	-0.49032	0.24707	0.10402	0.17424	-0.39799	0.04246	0.09827
0.25367	-0.28253	0.17813	-0.3733	0.19228	0.07477	0.39659	-0.32674	-0.19888	0.02273
0.11243	-0.10756	0.27146	-0.4098	0.06867	-0.27155	0.1919	-0.46342	0.18794	0.17008
0.20385	-0.23297	0.16795	-0.70827	0.13475	-0.08732	0.2306	0.03392	0.08782	0.1479
0.10754	-0.15439	0.17752	-0.5804	0.17248	-0.04372	0.28587	-0.4266	-0.04667	0.01103
0.13091	-0.27103	0.4466	-0.24789	0.12614	0.14137	0.29947	-0.39036	0.26895	-0.07016
0.26344	-0.07493	0.21391	-0.26606	0.03927	-0.02432	0.11345	-0.43396	0.03764	0.19893
0.24776	-0.10353	0.07174	-0.44257	0.21596	-0.23614	0.3296	-0.44226	0.31665	0.04907
0.21537	-0.17246	0.27894	-0.64777	0.33017	-0.22364	0.17501	-0.21895	0.07	-0.12466
0.30188	-0.16508	0.32156	-0.60124	0.08808	0.08849	0.22812	-0.35446	0.12074	0.10479
0.09662	-0.13247	0.13081	-0.33549	0.18161	0.10365	0.25722	-0.51936	0.08019	-0.25595
-0.00256	-0.34739	0.12871	-0.48436	0.12624	0.12142	0.24314	-0.3235	0.39249	-0.13645
0.1657	-0.2025	0.18544	-0.68933	0.09375	0.08258	0.21712	-0.28105	0.22172	-0.01691
0.19445	-0.2644	0.24731	-0.30552	-0.04337	0.13974	0.1521	-0.38433	-0.01151	-0.21799
0.20122	-0.12379	0.3212	-0.30111	0.25342	-0.18243	0.31816	-0.46439	0.16638	-0.2574
0.09196	-0.21931	0.18553	-0.19303	0.10612	-0.15919	0.21984	-0.25975	0.1018	-0.13572
0.12747	-0.1271	0.23705	-0.49712	0.43885	0.07144	0.30337	-0.37248	-0.07743	0.2026
0.29371	-0.33772	0.13047	-0.53587	0.20432	-0.00959	0.15964	-0.62639	0.01068	-0.09084
0.19305	-0.25958	0.28853	-0.39517	-0.01214	0.05276	0.09741	-0.46511	-0.27154	-0.12625
0.2114	-0.25144	0.08141	-0.34409	0.2267	0.00268	0.28932	-0.28507	0.16181	0.1183
0.17209	-0.20437	0.28233	-0.54183	0.09729	-0.05441	0.26592	-0.33123	0.03298	-0.17467
0.15688	-0.02535	0.33403	-0.17991	0.22658	-0.0376	0.21679	-0.3525	-0.0464	0.15259
0.36061	-0.19208	0.28517	-0.33052	0.03931	-0.10219	0.32681	-0.43109	-0.10052	-0.09351
0.17728	-0.05691	0.31783	-0.59775	0.08558	0.07996	0.148	-0.14604	-0.25541	-0.000444175
0.12247	-0.17711	0.34258	-0.28056	0.13263	0.08817	0.16824	-0.52221	-0.08583	-0.20541
0.28526	-0.21449	0.38197	-0.48314	0.03329	0.02042	0.11508	-0.49519	0.06949	-0.03936
0.19298	-0.14246	0.31746	-0.37823	0.20842	-0.1234	0.2497	-0.4626	-0.3685	0.05832
0.15887	-0.24941	0.3023	-0.13384	0.18703	-0.02674	0.20182	-0.36508	-0.07618	-0.04337
0.28917	-0.35538	0.25526	-0.50049	0.31599	-0.08895	0.18335	-0.51138	0.14531	0.02172
0.19131	-0.28147	0.24461	-0.46966	0.14215	-0.08372	0.34729	-0.24457	-0.07312	0.0632
0.24772	-0.19385	0.14086	-0.39068	0.30959	-0.1358	0.18114	-0.23448	0.06587	-0.19591
0.16793	-0.19355	0.27858	-0.46162	0.04472	-0.24054	0.23088	-0.51796	0.20781	0.10746
0.19374	-0.20152	0.1763	-0.49803	0.15579	-0.09424	0.3462	-0.3541	-0.05946	-0.11561
0.16765	-0.29755	0.34737	-0.51545	0.20797	-0.08303	0.21747	-0.4455	0.0675	-0.17657
0.18335	-0.20563	0.12291	-0.33783	0.25592	0.018	0.22893	-0.46924	-0.30068	-0.18184
0.05701	-0.09449	0.25383	-0.35516	0.07763	-0.13638	0.21246	-0.45525	-0.30296	-0.05362
0.28967	-0.24702	0.21191	-0.50479	-0.0208	-0.01857	0.25052	-0.42059	-0.25129	0.22598
0.1621	-0.18105	0.08472	-0.66118	0.215	0.0048	0.21603	-0.32467	0.04927	-0.07158
0.20901	-0.10963	0.17322	-0.39178	0.02349	0.01469	0.36521	-0.49177	0.01106	0.21305
0.12697	-0.13769	0.14486	-0.35382	0.0343	-0.16795	0.21176	-0.47894	0.01478	0.30107
0.26454	-0.18384	0.30922	-0.33352	0.11765	-0.04075	0.19397	-0.35666	0.07571	0.07459
0.26303	-0.30437	0.2146	-0.35486	0.36325	-0.19359	0.25163	-0.29791	-0.07991	-0.02696
0.20203	-0.27702	0.22125	-0.61719	-0.0222	-0.2927	0.24948	-0.33096	-0.03685	0.02619
0.2154	-0.24293	0.12044	-0.56665	0.16663	0.15451	0.21279	-0.17325	0.02154	-0.02211
0.14953	-0.28285	0.24991	-0.55322	0.33542	-0.02288	0.2045	-0.2886	0.17779	0.1494
0.05484	-0.36861	0.2548	-0.40798	0.06202	0.20704	0.14952	-0.40773	0.06003	-0.05866
0.07033	-0.11729	0.23171	-0.63197	0.11835	-0.07102	0.26526	-0.36415	0.10263	0.00533
0.16449	-0.15222	0.21494	-0.53431	0.22502	-0.08749	0.32629	-0.27831	0.21012	-0.18321
0.12961	-0.42846	0.26299	-0.41607	0.23045	-0.11045	0.28418	-0.24013	-0.16664	-0.11488
0.11694	-0.09208	0.1179	-0.45252	0.21194	-0.09852	0.17369	-0.41127	-0.10062	-0.0761
0.24719	-0.29465	0.19667	-0.37271	0.43607	0.03816	0.10728	-0.29169	0.01245	0.24261
0.19457	-0.15729	0.06566	-0.42628	0.14697	-0.04317	0.23973	-0.30951	-0.01315	0.0619
0.20533	-0.0904	0.33056	-0.25611	0.01691	-0.02232	0.23412	-0.28936	-0.0193	0.00117
0.15363	-0.31906	0.16841	-0.48344	0.33271	-0.00373	0.32413	-0.51558	-0.02449	0.04517
0.14188	-0.24353	0.20406	-0.0364	0.14747	-0.20716	0.29644	-0.31388	-0.02379	0.17087
0.14701	-0.1324	0.01538	-0.42335	0.1418	0.03493	0.23434	-0.3766	0.03068	-0.14915
0.15727	-0.27766	0.36821	-0.54354	0.15092	-0.17611	0.36462	-0.44005	-0.16872	0.00763
0.192	-0.3024	0.33447	-0.54688	0.07276	0.01269	0.32397	-0.43854	0.02936	0.15877
0.16503	-0.13323	0.22496	-0.46355	0.12499	-0.26678	0.21291	-0.5725	-0.09725	0.26974
0.14403	-0.11786	0.19035	-0.39287	0.00629	0.05475	0.28301	-0.44519	-0.12317	-0.10003
0.11443	-0.41498	0.30228	-0.58047	0.26374	0.13009	0.26315	-0.45993	-0.29163	0.0462
0.23281	-0.1932	0.19581	-0.46974	0.37408	0.14562	0.20455	-0.2775	0.0339	-0.08755
0.12765	-0.20617	0.30194	-0.35439	0.10016	-0.14389	0.24715	-0.48187	0.02723	0.20759
0.15277	-0.35891	0.08913	-0.22275	0.33821	-0.1797	0.22706	-0.50503	-0.25866	-0.05579
0.21531	-0.1667	0.32378	-0.57077	0.20288	-0.00749	0.40348	-0.39609	-0.00654	-0.04322
0.15068	-0.20568	0.29118	-0.61483	0.26856	-0.29602	0.16526	-0.53783	0.01197	0.10489
0.15222	-0.27586	0.08068	-0.47589	0.04206	0.14304	0.31408	-0.17173	0.07525	-0.09491
0.21074	-0.26191	0.01544	-0.4618	0.28881	0.29725	0.31595	-0.40376	0.22699	-0.03936
0.23931	-0.15951	0.23658	-0.29888	0.00497	-0.06652	0.21172	-0.32902	0.06013	-0.06882
0.18296	-0.37925	0.28297	-0.52949	0.2443	0.00967	0.16037	-0.34591	0.23023	0.00783
0.24746	-0.22057	0.14749	-0.56136	0.13542	-0.02431	0.19289	-0.30754	-0.1108	-0.04089
0.22872	-0.1819	0.33172	-0.35131	0.18809	-0.01776	0.14664	-0.4073	-0.20493	0.08835
0.05892	-0.12522	0.24176	-0.69754	0.22703	-0.1056	0.28647	-0.59737	0.1621	0.08365
0.32213	-0.14247	0.33396	-0.57905	-0.12302	-0.22002	0.32678	-0.25923	0.03757	-0.02923
0.21472	-0.31557	0.23193	-0.38983	-0.01483	-0.15051	0.23316	-0.42637	-0.169	0.12775
0.27122	-0.20306	0.0966	-0.61128	0.18707	-0.11254	0.05155	-0.50671	-0.06967	0.05896
0.16636	-0.24053	0.21386	-0.28591	0.16296	0.00508	0.3652	-0.59139	-0.33039	-0.04825
0.20242	-0.35727	0.28834	-0.49888	0.18313	-0.13349	0.31423	-0.57701	0.000205255	0.0111
0.15814	-0.26361	0.24646	-0.30724	0.14209	-0.1008	0.29134	-0.46958	-0.20042	-0.00634
0.15635	-0.27332	0.28666	-0.57813	0.11982	-0.09107	0.21931	-0.29378	0.044	0.13852
0.25367	-0.29624	0.23526	-0.47194	0.03522	-0.08925	0.24945	-0.48399	0.24077	-0.06499
0.14874	-0.41633	0.19281	-0.32284	0.16006	-0.21608	0.24164	-0.33358	0.18541	-0.22579
0.20083	-0.40977	0.31713	-0.521	0.17873	-0.02808	0.36017	-0.59907	0.03654	0.01809
0.1469	-0.14849	0.27053	-0.52029	0.22825	0.07568	0.42117	-0.42432	0.34065	-0.05055
0.16279	-0.06787	0.20785	-0.36439	0.1685	0.07867	0.26631	-0.7338	-0.10775	0.31832
0.05525	-0.17461	0.47207	-0.12705	0.24227	-0.06074	0.13069	-0.32715	0.17227	-0.01377
0.17089	-0.36839	0.2028	-0.70373	0.17109	-0.34259	0.12318	-0.47493	0.28752	0.09031
0.2465	-0.298	0.15468	-0.53552	0.09912	-0.22913	0.20695	-0.5102	0.21571	0.13479
0.18575	-0.11972	0.33714	-0.38468	0.2349	0.07326	0.16029	-0.46631	0.2696	-0.38335
0.12227	-0.05858	0.24816	-0.57578	0.13657	-0.09178	0.25531	-0.54396	0.12752	-0.30332
0.17113	-0.29284	0.16614	-0.32369	0.01176	-0.0837	0.18577	-0.29679	-0.02911	-0.05077
0.30418	-0.04371	0.16447	-0.10324	0.12812	-0.04028	0.33086	-0.3845	0.19527	0.19848
0.0963	-0.35544	0.2283	-0.30129	0.02106	-0.01439	0.20329	-0.27448	0.06887	0.10126
0.20441	-0.1982	0.44896	-0.3671	0.27581	-0.12506	0.26508	-0.33895	-0.09315	0.09935
0.18498	-0.19444	0.12371	-0.49698	0.23798	-0.02593	0.32537	-0.37437	0.00106	-0.14696
0.16111	-0.09241	0.08003	-0.61067	0.11057	0.01103	0.18183	-0.41945	-0.05346	0.0101
0.04699	-0.22845	0.37649	-0.38477	0.04818	0.02906	0.26538	-0.52366	-0.19489	-0.07111
0.1249	-0.24915	0.20738	-0.47975	0.01858	-0.08972	0.21599	-0.30159	0.06295	0.04445
0.10706	-0.26034	0.34064	-0.45825	0.07366	-0.00225	0.18384	-0.25699	-0.0196	-0.03347
0.29818	-0.22194	0.36122	-0.4881	0.27204	-0.03872	0.29102	-0.41128	0.20935	0.00359
0.33357	-0.32684	0.41211	-0.39151	0.26579	0.00188	0.28941	-0.32154	0.03685	0.0979
0.35836	-0.22678	0.28886	-0.4182	0.08914	0.01159	0.30604	-0.57224	-0.16382	0.1476
0.32931	-0.30422	0.20108	-0.45873	0.0244	-0.0769	0.34862	-0.34732	0.11905	-0.03927
0.06672	-0.26131	0.13024	-0.33436	0.18992	-0.02448	0.2966	-0.3032	0.00718	0.1136
0.19219	-0.40702	0.132	-0.42416	0.36761	0.01309	0.21036	-0.45605	0.22246	0.02815
0.20655	-0.19362	0.04624	-0.49368	-0.06817	0.15113	0.2459	-0.20428	0.02928	0.02576
0.16201	-0.27344	0.15604	-0.35252	0.3633	-0.09706	0.26541	-0.29864	0.32309	0.06098
0.27653	-0.09775	0.21621	-0.51397	0.21569	-0.11356	0.31019	-0.45831	-0.10258	-0.13063
0.13582	-0.28202	0.25479	-0.62816	-0.11411	-0.09208	0.34987	-0.3253	0.02312	0.10356
0.10146	-0.18136	0.17924	-0.48138	0.11088	0.11356	0.35558	-0.41014	0.21716	-0.09478
0.1973	-0.24934	0.30955	-0.35998	-0.07231	0.01842	0.21995	-0.29337	0.2204	-0.026
0.24062	-0.22603	0.39366	-0.47099	0.0894	-0.11813	0.36668	-0.42824	0.00109	-0.10525
0.09171	-0.42424	0.42607	-0.46199	0.24462	-0.12484	0.18792	-0.21296	0.25479	0.14049
0.07693	-0.13086	0.29773	-0.20511	0.2252	-0.08314	0.34982	-0.52628	0.16759	-0.01502
0.12981	-0.29588	0.33546	-0.46751	0.20787	-0.16018	0.15651	-0.41368	0.11938	-0.12083
0.21817	-0.15433	0.23022	-0.38038	0.22068	-0.05416	0.24814	-0.59436	0.18608	0.02328
0.19223	-0.29527	0.31705	-0.39	0.38421	0.05625	0.45121	-0.55376	0.23945	0.0327
0.29658	-0.1948	0.17425	-0.44268	0.1687	-0.20702	0.29795	-0.47638	-0.06329	-0.13993
0.20698	-0.26615	0.32622	-0.43399	0.19473	-0.01073	0.23905	-0.26064	-0.00294	-0.08178
0.20529	-0.21796	0.11193	-0.51883	0.05514	-0.24021	0.22587	-0.4733	0.08712	0.04465
0.16988	-0.33791	0.25858	-0.63159	0.16474	-0.04138	0.17134	-0.57702	-0.06574	-0.17343
0.12848	-0.24703	0.33292	-0.35121	0.16149	0.02512	0.22671	-0.14432	0.22827	0.0688
0.25776	-0.03406	0.03184	-0.66845	0.27037	-0.04033	0.18255	-0.21391	0.12176	-0.11224
0.21211	-0.26099	0.32161	-0.45649	0.24194	-0.00785	0.21571	-0.12185	0.10447	0.01935
0.20025	-0.27319	0.19784	-0.32649	0.14801	-0.04825	0.2328	-0.48367	0.06183	-0.03844
0.18183	-0.25616	0.09407	-0.3488	0.11039	-0.10526	0.26358	-0.48931	-0.06928	-0.11992
0.20501	-0.15771	0.28112	-0.56778	-0.02358	-0.00363	0.18828	-0.33913	0.16757	-0.15653
0.21755	-0.14214	0.16637	-0.52191	0.16855	-0.05314	0.26926	-0.39392	0.07598	0.00359
0.34973	-0.13989	0.22031	-0.45447	0.14553	0.02243	0.25231	-0.48902	0.0493	0.01082
0.29439	-0.25254	0.27437	-0.32079	0.23176	0.04149	0.29451	-0.2883	-0.20504	0.15122
0.17565	-0.33511	0.355	-0.61237	0.22379	-0.13343	0.28272	-0.14697	-0.12715	0.23989
0.30428	-0.11842	0.20876	-0.2376	0.29886	-0.20468	0.17571	-0.38407	0.40846	0.00363
0.21679	-0.21488	0.13131	-0.63795	-0.00412	-0.11142	0.22221	-0.32658	0.3295	-0.32367
0.1746	-0.09679	0.32432	-0.54688	0.26806	-0.11326	0.22164	-0.39589	0.22089	-0.00497
0.14343	-0.2361	-0.01657	-0.30229	0.16021	0.04516	0.20787	-0.54866	0.08075	0.04991
0.16234	0.0033	0.19913	-0.28479	0.25559	0.08453	0.34306	-0.22454	0.02234	-0.08285
0.15583	-0.20452	0.31841	-0.52225	0.18455	0.07072	0.25839	-0.57667	-0.20923	-0.13147
0.13037	-0.08596	0.22392	-0.41195	0.09591	0.01154	0.23773	-0.41562	0.09948	0.02321
0.09364	-0.05956	0.26107	-0.5927	0.15793	-0.02889	0.10516	-0.25683	-0.09786	0.1264
0.07365	-0.36913	0.25751	-0.43471	0.1297	-0.00854	0.28844	-0.537	-0.18493	-0.00864
0.17956	-0.03485	0.29303	-0.48567	0.12053	-0.11831	0.29887	-0.47816	-0.15697	0.18925
0.15076	-0.13064	0.09807	-0.17692	0.02375	-0.13686	0.20105	-0.6563	0.09166	0.12849
0.13162	-0.22554	0.07921	-0.65313	0.14545	-0.20369	0.13942	-0.3551	-0.01177	0.02761
0.28298	-0.24323	0.05681	-0.43536	0.08565	-0.11362	0.22536	-0.56172	-0.00763	-0.08368
0.13118	-0.09898	0.28214	-0.49042	0.21012	-0.20035	0.33722	-0.22904	0.21401	0.18127
0.24246	-0.13741	0.18812	-0.34694	0.25489	-0.11462	0.2648	-0.32234	0.05762	-0.12447
0.12988	-0.23588	0.47867	-0.23477	-0.01735	0.14848	0.25463	-0.50828	0.26664	0.17232
0.14395	-0.11987	0.29313	-0.34533	0.19199	-0.09756	0.29506	-0.43918	-0.22816	0.1059
0.31175	-0.41722	0.23151	-0.44775	0.03788	-0.01695	0.16312	-0.24568	0.22581	0.02245
0.27436	-0.19129	0.10774	-0.57944	0.32103	0.11124	0.22408	-0.63742	0.21664	-0.1541
0.20851	-0.17436	0.36499	-0.5589	0.28914	-0.11848	0.26106	-0.26872	-0.0878	0.10739
0.13836	-0.2254	0.33285	-0.51944	0.23374	0.05688	0.31247	-0.4825	0.0844	-0.16066
0.21433	-0.34375	0.39299	-0.57378	8.77527e-05	0.06165	0.17178	-0.21512	0.16762	-0.07941
0.19269	-0.28509	0.31821	-0.23209	0.3202	-0.09788	0.33855	-0.30364	-0.06852	-0.03793
0.28938	-0.2692	0.06359	-0.53315	0.23222	0.04796	0.38751	-0.51648	-0.11597	0.07242
0.09098	-0.11403	0.2737	-0.23844	0.30196	0.02327	0.21535	-0.31392	0.13736	0.05308
0.18713	-0.25588	0.25879	-0.5377	0.21563	0.13449	0.07753	-0.30072	0.12682	-0.18463
0.08734	-0.17901	0.18938	-0.58923	0.13722	-0.19613	0.14281	-0.46939	0.00942	-0.17117
0.04378	-0.23104	0.13954	-0.39668	0.08364	0.04115	0.37379	-0.46842	-0.19576	0.00392
0.16245	-0.27162	0.25655	-0.11657	0.24088	-0.24303	0.26379	-0.33694	0.22043	0.17014
0.16404	-0.11633	0.32213	-0.49011	0.01612	0.0152	0.21364	-0.47966	-0.19538	-0.03821
0.21803	-0.21222	0.26379	-0.30449	0.09092	-0.17746	0.25243	-0.42821	-0.27044	-0.03462
0.10019	-0.01693	0.142	-0.42516	0.14824	-0.07061	0.27494	-0.50457	-0.41642	-0.14165
0.17893	-0.1611	0.39861	-0.48655	0.13448	0.02963	0.10763	-0.33085	-0.1678	0.06734
0.09196	-0.09344	0.26739	-0.63601	0.04142	0.05388	0.37148	-0.49979	-0.03128	-0.0647
0.02883	-0.29754	-0.01961	-0.68677	0.09579	-0.26366	0.33853	-0.37975	0.00352	0.06097
0.18697	-0.35593	0.30046	0.00407	0.17399	-0.07694	0.26358	-0.22667	0.13996	-0.1386
0.17703	-0.18253	0.23179	-0.54207	0.03484	-0.28535	0.24603	-0.57177	0.25574	-0.06238
0.19054	-0.07428	0.08563	-0.46629	0.17652	0.14069	0.32534	-0.48468	0.25862	0.06162
0.19689	-0.29449	0.27761	-0.19319	0.25283	0.27855	0.27047	-0.26843	-0.25462	0.26051
0.20363	-0.35512	0.18717	-0.48567	0.12661	-0.14807	0.27478	-0.61292	-0.20859	-0.14227
0.24282	-0.24479	0.12524	-0.47227	0.12446	-0.11846	0.26529	-0.38108	-0.0373	-0.1619
0.04832	-0.24895	0.33787	-0.47275	0.18705	-0.08129	0.29665	-0.54201	-0.00701	0.01715
0.20454	-0.25208	0.17601	-0.45406	0.08623	0.02672	0.33611	-0.39287	0.1702	-0.19227
0.01716	-0.23047	0.25033	-0.29415	0.33029	-0.02658	0.22843	-0.39951	0.0063	0.04594
0.22313	-0.30015	0.17389	-0.34598	0.13162	-0.38244	0.17761	-0.32857	0.05307	-0.10374
0.18096	-0.08842	0.20887	-0.42258	-0.02019	-0.06807	0.18388	-0.60101	-0.27663	0.01688
0.15282	-0.1836	0.14294	-0.31327	0.08649	-0.11429	0.201	-0.42512	-0.15334	0.0392
0.25279	-0.1796	0.48107	-0.27457	0.29766	-0.14408	0.36085	-0.35193	0.19543	-0.13348
0.41693	-0.21132	0.21561	-0.30656	0.17383	-0.02951	0.14735	-0.36882	0.11037	0.21926
0.16394	-0.26532	0.10949	-0.6401	0.16718	-0.02608	0.20709	-0.48316	-0.02081	-0.01257
0.21077	-0.16013	0.31741	-0.49212	0.16991	0.09694	0.33887	-0.35298	0.11725	0.18233
0.17617	-0.27219	0.47864	-0.5495	-0.0611	-0.17803	0.25658	-0.5418	0.03351	0.01389
0.27354	-0.30178	0.07317	-0.57235	0.16365	-0.11713	0.29547	-0.65191	-0.00592	-0.03613
0.2555	-0.26364	0.35015	-0.41107	-0.09279	-0.20065	0.2983	-0.50585	0.14942	-0.08708
0.15457	-0.33938	0.35121	-0.42467	-0.01381	-0.10398	0.15903	-0.42418	0.28956	-0.00666
0.24323	-0.27992	0.31633	-0.51476	0.03011	-0.13492	0.23098	-0.45188	-0.08831	-0.10038
0.15544	-0.36849	0.37056	-0.55281	-0.03152	-0.24722	0.32461	-0.46018	0.09245	-0.09953
0.26631	-0.16005	0.10583	-0.03031	0.19922	-0.02014	0.2505	-0.39108	0.10357	-0.14474
0.22207	-0.4021	0.249	-0.32519	0.1018	-0.0963	0.24737	-0.48208	0.23184	0.0806
0.15991	-0.02634	0.25655	-0.39049	0.11078	-0.11526	0.40153	-0.3387	0.02428	0.000969384
0.16308	-0.31364	0.18106	-0.14386	0.27936	0.02392	0.17665	-0.49439	0.19547	-0.07068
0.19643	-0.20522	0.21441	-0.53591	0.11531	-0.03464	0.12928	-0.44735	0.12944	0.02451
0.15459	-0.06851	0.1679	-0.2958	0.12982	-0.10835	0.09806	-0.39946	0.15013	-0.21435
0.20241	-0.23675	0.27975	-0.41406	0.19287	-0.1975	0.16859	-0.20746	0.09357	-0.18693
0.13778	-0.16936	0.20491	-0.15203	0.15693	-0.04972	0.0918	-0.37001	0.00356	-0.18829
0.12569	-0.30513	0.26603	-0.53494	0.22382	-0.22368	0.28011	-0.39383	0.21783	-0.00222
0.25605	-0.22745	0.24422	-0.47811	0.31917	0.10477	0.25341	-0.398	-0.08098	-0.09217
0.22655	-0.32437	0.14173	-0.36759	0.13439	0.000385311	0.23855	-0.45185	-0.07488	-0.02688
0.12968	-0.22781	0.27411	-0.24733	0.14419	-0.03275	0.39431	-0.30544	0.08091	0.11265
0.30474	-0.11546	0.20676	-0.43435	0.27714	-0.03379	0.1326	-0.33726	0.06942	0.04871
0.11926	-0.19907	0.17423	-0.53105	0.24649	0.07012	0.37436	-0.23092	0.03893	0.0527
0.29646	-0.32648	0.33896	-0.70685	0.01586	0.19721	0.1977	-0.34257	0.20799	-0.02035
0.20843	-0.11331	0.09199	-0.38816	0.07332	-0.11191	0.24226	-0.19673	-0.02285	0.1239
0.19348	-0.23263	0.21303	-0.32555	0.24044	-0.07792	0.38738	-0.59571	-0.08491	-0.04094
0.10281	-0.15621	0.39373	-0.41313	0.28264	-0.19864	0.22701	-0.40051	0.12846	-0.20321
0.18988	-0.10487	0.16204	-0.16114	0.01017	-0.16004	0.14359	-0.29167	-0.06141	-0.065
0.1789	-0.30049	0.32106	-0.38183	0.23918	-0.1867	0.19669	-0.58256	0.04017	-0.14633
0.14306	-0.22927	0.2236	-0.34268	0.34324	-0.1501	0.27877	-0.51558	0.08472	0.03055
0.26557	-0.25145	0.16006	-0.60034	0.18518	0.2433	0.29209	-0.15035	-0.09808	0.00198
0.25155	-0.10282	0.02713	-0.59848	0.19228	0.16687	0.21435	-0.2956	0.10369	-0.20958
0.31713	-0.29822	0.19676	-0.41239	0.00579	-0.13423	0.24362	-0.38169	0.13087	0.11733
0.09595	-0.16444	0.19775	-0.38407	0.19713	-0.10891	0.2588	-0.5807	0.03134	-0.06016
0.2499	-0.36314	0.35246	-0.48476	0.06647	-0.02263	0.38597	-0.35672	-0.13356	0.14158
0.28141	-0.19911	0.31151	-0.56024	0.06286	-0.31792	0.2529	-0.60234	-0.0869	-0.12762
0.14713	-0.36611	0.08044	-0.42195	0.03931	-0.11377	0.17733	-0.43892	-0.12134	0.14927
0.19971	-0.31492	0.39562	-0.41087	0.16622	-0.22627	0.27761	-0.30494	-0.23512	-0.16315
0.24544	-0.11863	0.19425	-0.63613	0.28759	0.15633	0.31234	-0.1401	0.06622	0.07736
0.21879	-0.16805	0.34853	-0.54747	0.31263	-0.14466	0.2867	-0.25608	0.19061	-0.03292
0.19431	-0.23892	0.29397	-0.57815	0.30304	0.21107	0.36178	-0.56148	0.06057	0.04708
0.39282	-0.45105	0.05149	-0.38408	0.04174	0.05544	0.19401	-0.54779	-0.0152	0.01143
0.1866	-0.29049	0.18434	-0.39138	0.02975	0.13737	0.28235	-0.42134	0.11079	-0.04545
0.22063	-0.23564	0.24641	-0.573	0.10792	-0.02468	0.23498	-0.2876	-0.09137	-0.06849
0.27363	-0.26543	0.29791	-0.65907	0.08319	0.27152	0.35675	-0.5202	0.12377	-0.017
0.06575	-0.29294	0.22665	-0.63457	0.14182	0.15067	0.26896	-0.48951	0.18853	0.18324
0.25205	-0.36634	0.33494	-0.46695	0.09308	-0.06923	0.37911	-0.23824	0.03943	-0.05233
0.21422	-0.22439	0.20562	-0.56139	0.1172	-0.18992	0.26209	-0.42846	-0.16923	-0.26921
0.2278	-0.26399	0.34281	-0.20966	0.02761	-0.14366	0.15805	-0.45907	0.05962	-0.06618
0.10922	-0.2285	0.26893	-0.38775	0.30147	-0.31659	0.3636	-0.48262	-0.0678	0.04721
0.17767	-0.21184	0.28495	-0.64534	0.19982	0.01654	0.43912	-0.50264	-0.16847	-0.0725
0.26802	-0.28828	0.15384	-0.53609	0.10355	-0.01478	0.33903	-0.32056	0.11009	-0.14599
0.20539	-0.13439	0.28385	-0.49614	0.15422	0.02758	0.20086	-0.27898	0.07708	-0.1203
0.25477	-0.12751	0.44624	-0.57185	0.11759	-0.04785	0.5438	-0.37147	0.20452	-0.08679
0.2089	-0.24273	0.18034	-0.50914	0.2279	0.0389	0.29166	-0.41888	0.22858	-0.23083
0.09575	-0.1979	0.1517	-0.45204	-0.11774	-0.23214	0.37405	-0.44711	-0.25301	-0.07145
0.37138	0.01512	0.27492	-0.58189	0.10746	0.10801	0.24915	-0.43866	0.27019	0.15739
0.28059	-0.32946	0.42963	-0.45495	0.07407	-0.07596	0.21971	-0.32984	-0.25198	0.09358
0.08393	-0.16043	0.32589	-0.44376	0.13495	-0.21766	0.22072	-0.41943	0.05862	0.05339
0.29266	-0.21009	0.03551	-0.48555	0.30172	-0.11011	0.29275	-0.35036	-0.19979	-0.1509
0.24948	-0.28529	0.32461	-0.50527	0.08711	-0.119	0.28427	-0.42146	-0.18057	0.04114
0.23715	-0.17985	0.17437	-0.52745	0.15893	-0.14023	0.19142	-0.33447	-0.03548	-0.10315
0.27723	-0.16016	0.33788	-0.40278	0.30356	-0.18579	0.17682	-0.54998	-0.18113	-0.15677
0.1757	-0.33891	0.2158	-0.46397	0.000643463	-0.25999	0.22232	-0.31761	-0.1543	0.01493
0.23033	-0.2104	0.29816	-0.49824	-0.22949	0.1109	0.23055	-0.4017	0.16914	0.000121119
0.16787	-0.18292	0.2319	-0.30049	0.17679	-0.231	0.34264	-0.35117	-0.03726	0.14271
0.27237	-0.26439	0.18562	-0.58079	0.30691	-0.11669	0.18237	-0.24832	-0.04715	-0.06393
0.22146	-0.2598	0.27911	-0.38775	0.16255	-0.15158	0.34681	-0.37822	0.20037	0.04178
0.26337	-0.3314	0.19596	-0.55724	0.24449	-0.03328	0.3377	-0.49451	-0.14005	0.16883
0.40448	-0.18243	0.06781	-0.5374	-0.17571	-0.16317	0.27045	-0.44443	0.16785	0.21804
0.25788	-0.28832	0.14319	-0.34111	0.07822	-0.13022	0.16574	-0.41992	-0.1245	-0.15987
0.29158	-0.27135	0.17418	-0.57123	-0.11863	-0.0489	0.27142	-0.44427	0.264	0.03936
0.19375	-0.22797	0.25291	-0.50084	0.07415	-0.08337	0.32577	-0.48307	0.15662	0.33142
0.20563	-0.23256	0.33889	-0.29924	0.16237	-0.09938	0.24514	-0.52564	0.14004	0.06164
0.19055	-0.11244	0.15603	-0.53609	0.07389	-0.06471	0.20711	-0.23873	-0.23697	-0.04693
0.0936	-0.31954	0.25329	-0.50246	0.25235	-0.23956	0.3933	-0.37339	0.07273	-0.07726
0.19958	-0.19382	0.2044	-0.46126	0.1336	-0.05529	0.19927	-0.50847	0.07862	-0.0389
0.1477	-0.00375	0.19548	-0.58954	-0.0479	-0.32249	0.21026	-0.47547	-0.01183	-0.07281
0.18597	-0.3057	0.24513	-0.49144	0.25818	-0.20982	0.25281	-0.43283	0.25934	-0.25305
0.13575	-0.23922	0.33472	-0.16807	-0.01162	-0.13829	0.36051	-0.45731	-0.1206	-0.03406
0.31485	-0.20657	0.4296	-0.3587	0.10923	0.10763	0.21634	-0.34789	0.02207	0.00501
0.16745	-0.23646	0.27492	-0.64886	0.23633	0.22566	0.32046	-0.19173	-0.04075	-0.2014
0.15308	-0.22608	0.24283	-0.21617	0.18658	-0.02195	-0.02812	-0.52164	-0.12032	-0.05642
0.23212	-0.11333	0.24098	-0.51329	0.08382	-0.25116	0.17211	-0.39385	0.01361	0.19538
0.15679	-0.38381	0.12956	-0.12042	0.08942	-0.02691	0.26532	-0.42427	0.08757	0.08973
0.10493	-0.43082	0.29724	-0.64494	-0.03066	0.08714	0.22089	-0.49668	0.0038	-0.14253
0.14136	-0.22743	0.1875	-0.52509	0.12455	-0.11226	0.23198	-0.63992	0.05513	0.21056
0.22967	-0.06405	0.41285	-0.45342	0.16043	-0.17517	0.17715	-0.41167	0.10157	0.22341
0.2841	-0.32229	0.33703	-0.67281	0.21031	0.09452	0.30375	-0.35192	-0.28071	0.11951
0.16982	-0.24726	0.25057	-0.49719	0.25916	0.06815	0.28435	-0.42713	-0.29811	-0.11837
0.12702	-0.35867	0.25062	-0.4488	0.15029	0.07057	0.22161	-0.27525	0.29108	-0.28472
0.20937	-0.28021	0.33762	-0.47802	0.11556	-0.05963	0.227	-0.30861	-0.00852	-0.04721
0.03961	-0.16123	0.01861	-0.35629	0.07026	-0.12015	0.27867	-0.15516	0.30506	0.15706
0.27774	-0.11394	0.22258	-0.58333	0.15157	0.03808	0.38384	-0.42611	0.04205	0.14947
0.18092	-0.32198	0.26425	-0.32528	0.13954	0.04222	0.22791	-0.42394	0.09621	-0.04766
0.19096	-0.24617	0.08314	-0.32537	0.13498	-0.14724	0.26976	-0.26789	-0.18678	-0.12131
0.14317	-0.25547	0.18067	-0.54853	0.16158	-0.09346	0.3094	-0.47763	0.02381	-0.31966
0.0416	-0.18733	0.11774	-0.42753	0.06573	-0.07756	0.35447	-0.27336	-0.30372	0.03887
0.13696	-0.11851	0.12248	-0.4901	0.19299	-0.10258	0.10447	-0.1943	0.26701	-0.24311
0.20289	-0.31383	0.39606	-0.4234	0.28136	0.02053	0.18083	-0.40084	0.01481	-0.01046
0.13697	-0.18838	0.20185	-0.39592	0.0354	-0.18815	0.30097	-0.48455	0.27158	-0.08418
0.22999	-0.2286	0.22705	-0.55836	0.23559	-0.27015	0.24146	-0.27149	-0.09808	-0.08935
0.30598	-0.18024	0.12884	-0.44238	0.24628	-0.03109	0.23502	-0.14609	0.10873	-0.01094
0.06247	-0.27062	0.23016	-0.57087	0.34673	-0.11326	0.18931	-0.27135	0.19252	0.0607
0.18321	-0.22843	0.195	-0.19352	0.17404	-0.02334	0.32039	-0.56847	-0.13147	-0.05716
0.05636	-0.16114	0.35325	-0.46695	0.22446	0.09354	0.26326	-0.43234	-0.09358	0.01623
0.22978	-0.15966	0.28363	-0.43675	0.19581	0.04457	0.15244	-0.45173	0.22197	-0.3067
0.21098	-0.21735	0.27225	-0.24494	0.13988	-0.0157	0.30441	-0.49427	-0.00626	0.21749
0.16403	-0.08332	0.22491	-0.44719	0.02428	-0.07928	0.22107	-0.3423	-0.19181	-0.16379
0.32306	-0.17125	0.10688	-0.51894	0.13336	-0.03733	0.22834	-0.46123	0.24926	-0.11778
0.20792	-0.20224	0.1978	-0.54082	0.00032176	-0.15165	0.1232	-0.45794	-0.16412	0.03194
0.08464	-0.18197	0.18183	-0.59427	0.1691	-0.14048	0.14863	-0.37831	0.02032	-0.0689
0.2245	-0.23215	0.23489	-0.57639	0.1181	-0.05261	0.13802	-0.41468	0.36984	0.1513
0.22271	-0.36619	0.3051	-0.51867	0.17236	-0.12856	0.3845	-0.26781	0.15339	0.00178
0.25409	-0.23152	0.05079	-0.55836	0.08612	0.16903	0.39003	-0.45914	0.08604	-0.16338
0.24191	-0.47081	-0.02027	-0.78433	0.18026	-0.16408	0.26816	-0.35612	-0.06027	-0.15866
0.0934	-0.18685	0.13424	-0.49032	0.16031	0.09804	0.26699	-0.39065	0.11525	-0.15663
0.25145	-0.22016	0.28963	-0.54747	0.33946	-0.03078	0.21719	-0.28892	-0.04088	-0.13192
0.20639	-0.37591	0.26397	-0.37221	0.27314	-0.23033	0.34879	-0.41292	0.12531	-0.13832
0.22024	-0.32897	0.23329	-0.56494	-0.07083	-0.06701	0.42888	-0.50361	0.23239	0.3063
0.12359	-0.11247	0.35448	-0.44309	0.10802	0.06367	0.33072	-0.34098	0.26243	0.23865
0.12089	-0.39425	0.15767	-0.38632	0.18923	0.06004	0.23325	-0.17656	0.12733	0.18893
0.07893	-0.26218	0.21105	-0.35283	0.13183	-0.06222	0.23473	-0.45605	0.25499	-0.09878
0.15809	-0.25433	0.29316	-0.52026	0.09058	0.00462	0.34256	-0.66615	0.07334	0.16554
0.1413	-0.16184	0.29594	-0.47445	0.26988	-0.12851	0.31377	-0.53378	0.20647	0.12926
0.20014	-0.20757	0.09381	-0.48404	0.07508	0.11475	0.30282	-0.36221	0.06172	-0.23343
0.04369	-0.37224	0.2376	-0.47537	0.2073	0.09749	0.26787	-0.52099	0.15168	-0.25954
0.12753	-0.21325	0.21817	-0.16084	0.22446	-0.11578	0.30364	-0.38336	0.10405	0.00343
0.12666	-0.19411	0.36072	-0.63787	-0.06181	-0.21129	0.32082	-0.47839	0.22637	0.09674
0.17217	-0.26659	0.4419	-0.31705	0.17271	-0.10432	0.19615	-0.4828	0.01713	-0.03956
0.15004	-0.24016	0.27252	-0.44341	0.38669	-0.09569	0.39675	-0.22098	0.09867	-0.12515
0.18626	-0.39417	0.23397	-0.43616	0.12847	-0.04111	0.12081	-0.35165	0.05795	0.17795
0.01922	-0.16146	0.24254	-0.34965	0.20753	-0.15747	0.30532	-0.1315	-0.18606	0.08797
0.15176	-0.32424	-0.00607	-0.3279	0.24359	-0.06794	0.19353	-0.45773	-0.09925	0.0753
0.17422	-0.1733	0.28862	-0.21302	0.09486	-0.13498	0.26564	-0.23671	0.13318	0.12097
0.17048	-0.23015	0.12012	-0.35861	0.2167	-0.23663	0.23582	-0.25369	-0.10136	-0.12425
0.20509	-0.28209	0.14724	-0.58096	0.13587	-0.08157	0.38879	-0.49957	0.27199	-0.23991
0.29269	-0.27873	0.22807	-0.4582	0.1665	-0.20637	0.23845	-0.44917	-0.2252	-0.05686
0.21744	-0.16479	0.20621	-0.31386	0.34019	0.06087	0.28087	-0.35266	-0.10574	-0.09573
0.24405	-0.07243	0.2206	-0.37542	0.06126	0.00258	0.29126	-0.39695	-0.02435	-0.04154
0.16659	-0.10255	0.15146	-0.45896	0.06686	-0.15345	0.08235	-0.20018	0.16191	0.15971
0.1539	-0.31752	0.3683	-0.68044	0.16107	-0.1267	0.25826	-0.49293	0.12046	-0.11092
0.30063	-0.22548	0.24371	-0.53714	0.05341	0.01825	0.17801	-0.44351	0.18102	0.19624
0.16206	-0.18541	0.2747	-0.58179	0.08848	-0.17756	0.27692	-0.24116	0.24668	0.03056
0.11129	-0.16998	0.16052	-0.53202	0.01395	-0.20367	0.37497	-0.40028	0.14389	-0.05343
0.18926	-0.3028	0.33816	-0.58125	0.01544	-0.14657	0.20252	-0.11376	-0.09314	0.08307
0.21287	-0.1338	0.35069	-0.37373	0.03521	0.11364	0.31457	-0.55395	-0.12533	0.10998
0.22397	-0.21322	0.10978	-0.42431	0.22253	-0.04602	0.29268	-0.51733	-0.13146	0.0218
0.29772	-0.25601	0.23603	-0.29488	0.23782	0.14175	0.18861	-0.39472	0.14127	-0.03996
0.10511	-0.27157	0.16843	-0.37716	0.027	-0.00385	0.35202	-0.56383	-0.13882	0.09746
0.24188	-0.25407	0.15142	-0.50456	0.26925	-0.14287	0.24403	-0.44707	-0.12678	0.16095
0.03312	0.0108	0.28037	-0.49179	0.29651	-0.14413	0.25063	-0.12019	0.09374	-0.07661
0.15032	-0.26507	0.15845	-0.50288	0.26325	-0.13909	0.2689	-0.21876	-0.0824	-0.09737
0.3224	-0.22176	0.04573	-0.52009	0.11146	0.28944	0.20268	-0.34013	0.07658	-0.10442
0.1187	-0.18238	0.42604	-0.43568	0.1401	-0.1372	0.38887	-0.57719	-0.17235	-0.16337
0.08892	-0.36323	0.27123	-0.42097	0.33749	-0.15008	0.25576	-0.59071	0.17312	0.0067
0.10018	-0.31959	0.26312	-0.30822	0.14974	-0.10221	0.21898	-0.27938	-0.00896	-0.08325
0.28619	-0.1249	0.16125	-0.29253	0.16381	-0.0193	0.35862	-0.3772	0.02833	0.11458
0.26021	0.0086	0.26689	-0.40588	0.20782	0.03753	0.2118	-0.42971	-0.09585	0.01752
0.19006	-0.27413	0.15438	-0.35839	0.19217	-0.26735	0.18545	-0.29689	0.02534	0.02536
0.02886	-0.12525	0.17685	-0.37504	0.15802	-0.00645	0.24534	-0.31363	-0.11612	-0.11506
0.12513	-0.13718	0.14757	-0.50246	0.34391	-0.08706	0.32056	-0.38033	0.19486	0.07016
0.25184	-0.1324	0.20943	-0.76802	0.29149	-0.08252	0.33798	-0.33899	0.37398	-0.03269
0.26172	-0.11386	0.24703	-0.59534	0.01417	-0.0871	0.0187	-0.32761	0.0983	0.31423
0.11784	-0.06506	0.23622	-0.57448	0.08405	0.02511	0.1868	-0.60701	0.23326	-0.04625
0.07504	-0.26782	0.01905	-0.41791	0.12992	-0.25811	0.35913	-0.42745	0.05337	-0.10516
0.18739	-0.14461	0.19594	-0.4502	0.20918	-0.08963	0.20988	-0.63124	-0.17217	0.04377
0.18187	-0.31959	0.34969	-0.52227	0.27553	-0.27218	0.20306	-0.36707	0.19733	-0.21497
0.1337	-0.08871	0.26754	-0.45819	0.24876	-0.12385	0.0779	-0.44949	0.22557	0.03031
0.14295	-0.16341	0.3314	-0.35181	0.15308	-0.00402	0.35602	-0.43642	0.11067	0.14605
0.10264	-0.2037	0.16969	-0.56425	0.17643	-0.03814	0.25801	-0.32154	0.3115	-0.09918
0.16273	-0.12778	0.26109	-0.31226	0.11788	-0.32027	0.28096	-0.62456	0.12553	0.02325
0.23831	-0.3404	0.08307	-0.57362	0.27395	-0.17622	0.27404	-0.62491	0.18508	-0.00537
0.13897	-0.06971	0.09781	-0.48769	0.3416	-0.00427	0.34276	-0.22844	0.29122	0.04804
0.25142	-0.1649	0.19756	-0.30306	0.10125	-0.18415	0.29115	-0.40472	0.10403	0.06256
0.29089	-0.38173	0.29394	-0.39233	0.20493	-0.0024	0.28383	-0.37406	0.07926	-0.02483
0.17802	-0.31674	0.22963	-0.49614	0.10514	-0.18575	0.36504	-0.3898	0.08946	-0.05956
0.16408	-0.18426	0.11714	-0.45034	0.42771	-0.03028	0.22478	-0.53854	-0.00209	0.1342
0.1942	-0.10418	0.06552	-0.51216	0.34865	0.04321	0.17899	-0.44867	-0.10329	0.10335
0.21656	-0.14227	0.38427	-0.53093	0.1024	0.00972	0.27417	-0.48093	-0.04779	0.10556
0.19349	-0.17648	0.3907	-0.5428	0.02156	0.20323	0.28562	-0.34766	0.26806	-0.01824
0.26764	-0.16595	0.2198	-0.24537	0.13178	-0.3031	0.17603	-0.42631	-0.000718514	-0.06825
0.16955	-0.24282	0.23034	-0.35339	0.26875	-0.10818	0.22564	-0.37663	0.08677	-0.21151
0.15614	-0.24156	0.3354	-0.64886	0.22032	-0.0557	0.27754	-0.44335	-0.07942	-0.13475
0.0733	-0.28065	0.34543	-0.30153	0.08782	-0.04235	0.36485	-0.20211	0.27347	-0.12946
0.19245	-0.27445	0.32926	-0.29334	-0.01167	0.01451	0.25609	-0.02707	0.18347	0.15331
0.20376	-0.21185	0.32182	-0.41092	0.12461	-0.24377	0.15249	-0.3394	0.05202	-0.12469
0.27988	-0.28345	0.24595	-0.10618	0.22963	-0.06897	0.22353	-0.22875	-0.07256	-0.000282474
0.35434	-0.2566	0.20293	-0.52305	0.25937	-0.06125	0.09566	-0.55797	0.07748	-0.10182
0.25175	-0.28332	0.21791	-0.57674	0.21907	-0.05269	0.29976	-0.25372	0.05108	-0.02913
0.23296	-0.22537	0.19307	-0.34944	0.2196	0.000459538	0.33783	-0.39402	-0.03403	-0.13232
0.25054	-0.22084	0.16205	-0.56712	0.1332	-0.03958	0.18865	-0.39631	-0.29912	0.12813
0.28497	-0.22003	0.33621	-0.24512	0.32356	0.06113	0.28463	-0.39307	-0.00466	-0.23832
0.1997	-0.46844	0.16543	-0.46065	-0.04519	-0.27844	0.42478	-0.33477	-0.07608	-0.09476
0.15156	-0.19858	0.23305	-0.16716	0.20634	-0.01189	0.16056	-0.51336	0.29027	-0.10169
0.14034	-0.18989	0.18346	-0.68569	0.17468	-0.09575	0.28239	-0.4227	0.00263	0.04976
0.28434	-0.12739	0.16441	-0.57785	0.05036	-0.08678	0.16318	-0.32088	0.35264	-0.29684
0.13333	-0.39932	0.1415	-0.46269	0.18325	-0.41693	0.07182	-0.37015	-0.03431	0.21186
0.23218	-0.1233	0.18644	-0.57769	0.04561	0.01689	0.25399	-0.33048	-0.02316	0.07169
0.19878	-0.17899	0.33753	-0.41031	0.01325	-0.07647	0.22053	-0.58419	0.02484	0.03626
0.20221	-0.17603	0.34754	-0.32893	0.2201	0.02226	0.22314	-0.35593	0.16341	-0.12186
0.05788	-0.24284	0.22368	-0.41694	0.17841	-0.1287	0.2614	-0.43188	-0.04208	0.11147
0.1866	-0.19986	0.35294	-0.55346	0.16383	-0.03322	0.13502	-0.46562	-0.303	0.07067
0.19167	-0.29987	0.27577	-0.57045	0.09163	-0.02221	0.29024	-0.43762	-0.26058	-0.14237
0.22752	-0.26615	0.21884	-0.44863	0.29317	-0.02525	0.21539	-0.5084	0.20805	-0.10086
0.18977	-0.16497	0.25656	-0.39815	0.02174	-0.0247	0.34041	-0.35044	0.09323	-0.04109
0.06952	-0.2516	0.45917	-0.31536	0.29044	0.0494	0.25666	-0.34223	0.1882	-0.07808
0.2	-0.25833	0.23716	-0.56553	0.04159	-0.05712	0.3551	-0.39181	0.17202	-0.00937
0.1968	-0.22273	0.34294	-0.28531	0.14905	0.09761	0.07293	-0.38161	-0.06179	0.09299
0.20876	-0.19299	0.12859	-0.60039	0.22316	-0.03486	0.35121	-0.19298	-0.00555	-0.18306
0.18727	-0.32288	0.28507	-0.53282	0.20007	-0.10563	0.16631	-0.41626	-0.21492	-0.06993
0.16087	-0.35296	0.17854	-0.45768	0.35157	-0.28718	0.2132	-0.44921	0.1762	-0.17659
0.0681	-0.1413	0.28126	-0.28114	0.02913	0.01388	0.2331	-0.29196	-0.17888	-0.01138
0.16558	-0.25768	0.14337	-0.35373	0.26197	0.0033	0.38738	-0.37369	-0.11952	-0.21314
0.08461	-0.13845	0.14536	-0.47797	0.18687	0.00145	0.03763	-0.16731	-0.10898	0.10647
0.19371	-0.30195	0.39415	-0.29357	0.23912	-0.0409	0.35578	-0.52779	0.16857	-0.05294
0.21835	-0.21897	0.22893	-0.61371	0.19101	0.02098	0.36325	-0.50989	-0.09676	-0.1107
0.06201	-0.11182	0.29976	-0.57163	0.15405	-0.17031	0.27959	-0.44901	0.02381	-0.04736
0.19869	-0.12192	0.1553	-0.49418	0.17896	0.01476	0.15994	-0.38219	-0.16132	-0.08234
0.12147	-0.23448	0.35749	-0.38479	0.11773	-0.08973	0.23256	-0.3835	-0.08944	0.0153
0.15846	-0.27953	0.13681	-0.50148	0.27009	-0.07388	0.33424	-0.3383	0.05722	-0.1364
0.15189	-0.12879	0.02592	-0.40954	0.18929	0.13317	0.32984	-0.26578	0.06467	0.01909
0.23643	-0.17167	0.2292	-0.56426	0.19089	-0.09737	0.19002	-0.49656	-0.0717	-0.06226
0.35091	-0.18589	0.23193	-0.32131	0.21226	-0.01223	0.05947	-0.57625	-0.20728	-0.0745
0.19591	-0.19872	0.28268	-0.43503	0.23349	-0.11696	0.33995	-0.60259	0.00489	-0.05375
0.16029	-0.22052	0.25142	-0.63825	0.06949	-0.10627	0.42168	-0.36375	-0.0535	0.00452
0.36765	-0.11744	0.12867	-0.65792	-0.01185	-0.3167	0.12027	-0.25262	-0.00831	-0.19822
0.24417	-0.11615	0.16209	-0.6978	0.28912	-0.14904	0.33495	-0.37004	0.17649	0.19205
0.19445	-0.18239	0.38761	-0.25762	0.05726	-0.02952	0.27073	-0.30646	0.24115	-0.14439
0.18869	0.02109	0.25435	-0.51903	-0.05851	0.02401	0.28311	-0.2886	-0.11865	0.00682
0.15157	-0.31463	0.23396	-0.56021	0.16613	-0.0209	0.2828	-0.3957	0.28114	-0.24115
0.12798	-0.09819	0.11976	-0.59498	0.09545	-0.18436	0.35558	-0.38518	0.07463	-0.02814
0.27894	-0.17755	0.31679	-0.33212	0.00962	-0.01311	0.28392	-0.30508	-0.07443	-0.04163
0.24117	-0.2599	0.26454	-0.42625	0.15866	-0.08889	0.36632	-0.4795	0.08459	-0.02744
0.28793	-0.25278	0.39472	-0.51277	0.2471	0.2283	0.29865	-0.53437	0.14434	-0.04011
0.30283	-0.25366	0.22013	-0.46944	0.25768	-0.01351	0.34009	-0.43568	0.04764	-0.35808
0.20919	-0.31717	0.16745	-0.34465	0.2516	0.01014	0.16327	-0.21883	-0.0498	0.20328
0.11608	-0.22178	0.26	-0.47567	0.04389	-0.12289	0.20819	-0.53013	0.11036	-0.22108
0.36518	-0.13919	0.24833	-0.49853	0.24431	-0.02691	0.33519	-0.49769	0.01529	0.19368
0.35604	-0.06276	0.17892	-0.46978	0.24147	-0.05771	0.30504	-0.57257	0.20581	0.17513
0.09902	-0.13239	0.32978	-0.37467	0.07563	-0.14451	0.34251	-0.33717	0.0868	-0.03774
0.01567	-0.32216	0.19518	-0.43893	-0.01433	-0.16081	0.34633	-0.48305	0.13376	0.34709
0.28627	-0.3155	0.21412	-0.28136	0.26873	-0.11315	0.41185	-0.64647	0.16547	0.11385
0.22005	-0.22466	0.139	-0.38142	0.13037	-0.14246	0.32067	-0.36036	0.00838	-0.01045
0.19643	-0.06528	0.15931	-0.56379	0.16007	-0.05028	0.29641	-0.4282	-0.0375	-0.06656
0.1455	-0.21632	0.33868	-0.45979	-0.06375	-0.28235	0.21558	-0.40818	0.00859	0.14341
0.21677	-0.13654	0.22862	-0.11467	0.10599	-0.04606	0.26429	-0.56654	0.27912	0.01284
0.25093	-0.39379	0.35131	-0.06794	0.06846	-0.16284	0.23462	-0.33655	0.05058	-0.21655
0.2231	-0.16584	0.21063	-0.23561	0.04472	-0.25286	0.33795	-0.26252	0.30936	-0.11348
0.25786	-0.09406	0.28859	-0.4644	0.15768	-0.06795	0.40299	-0.45188	0.02515	-0.11513
0.20533	-0.25852	0.24795	-0.3961	0.00956	-0.1741	0.33265	-0.466	-0.19444	-0.07265
0.11624	-0.24072	0.19621	-0.46777	0.17809	-0.21029	0.28737	-0.44775	0.08471	-0.03315
0.14636	-0.0912	0.29368	-0.54545	0.20945	-0.20243	0.26473	-0.38434	-0.07549	-0.12248
0.27772	-0.08103	0.16707	-0.39542	0.05935	-0.27335	0.1166	-0.44754	0.0586	-0.00557
0.1417	-0.38373	0.24299	-0.27551	0.06578	-0.01123	0.26503	-0.19177	0.11818	-0.15734
0.12488	-0.24603	0.13283	-0.41142	0.2955	0.04091	0.32509	-0.43472	-0.01358	-0.03794
0.26263	-0.09191	0.2169	-0.4535	0.15741	-0.12501	0.1728	-0.46981	0.11312	0.188
0.09209	-0.14555	0.48565	-0.55983	0.08009	-0.09745	0.25623	-0.55704	-0.02351	0.12101
0.19479	-0.16635	0.09809	-0.58085	0.24764	-0.26013	0.12558	-0.38112	0.12671	0.02934
0.23468	-0.13773	0.34472	-0.28551	0.31312	-0.16064	0.24157	-0.4969	0.18421	0.04673
0.13748	-0.30613	0.17788	-0.66297	0.14945	-0.10534	0.11328	-0.40762	0.10193	-0.05206
0.16002	-0.35836	0.14674	-0.39172	-0.04326	-0.08435	0.36743	-0.38068	0.1161	-0.04629
0.24912	-0.18935	0.28408	-0.55543	0.25564	-0.14545	0.26445	-0.37143	0.10024	0.000565565
0.23874	-0.21915	0.28571	-0.33914	0.06198	-0.46572	0.23691	-0.41995	-0.04479	-0.24349
0.19935	-0.377	0.17741	-0.29821	0.18868	-0.15791	0.21692	-0.29005	0.16388	-0.09393
0.19515	-0.25271	0.35806	-0.36012	0.1316	-0.18429	0.3341	-0.45541	0.12008	-0.03604
0.23241	-0.29632	0.27932	-0.27729	0.15386	0.03248	0.30309	-0.47891	-0.15341	0.12571
0.10247	-0.31221	0.2331	-0.53184	0.05182	0.02631	0.16137	-0.37143	-0.06898	-0.26087
0.0636	-0.17113	0.31358	-0.63907	0.29719	0.01733	0.35779	-0.38623	0.1909	0.004
0.25912	-0.30564	0.11514	-0.46541	0.07262	-0.08662	0.34629	-0.34816	0.11041	-0.0422
0.1972	-0.2802	0.19777	-0.49276	0.15195	-0.05687	0.255	-0.51066	-0.08187	0.24101
0.23506	-0.24616	0.33129	-0.42785	0.11794	-0.00471	0.41051	-0.44374	-0.32238	0.0896
0.1535	-0.42366	0.20606	-0.41485	0.14974	0.0257	0.25163	-0.46794	-0.0908	-0.03732
0.22869	-0.19054	0.39509	-0.54549	0.18856	0.14234	0.26292	-0.28853	0.08787	-0.0915
0.22417	-0.33029	0.13048	-0.12328	0.15285	-0.20892	0.24656	-0.30561	-0.1736	-0.08087
0.22159	-0.15885	-0.01486	-0.43655	0.05633	0.03752	0.33283	-0.19711	-0.06405	0.32954
0.0745	-0.30481	0.11904	-0.60101	0.19363	-0.14093	0.17715	-0.37949	-0.0391	-0.12601
0.08917	-0.23549	0.12332	-0.56248	0.1006	0.14876	0.17352	-0.36884	0.06155	0.09624
0.20072	-0.48266	0.2826	-0.40048	0.35178	-0.18439	0.26939	-0.22667	-0.00999	-0.18423
0.13996	0.03657	0.30286	-0.2981	-0.03458	-0.03857	0.24243	-0.35275	0.06254	-0.05333
0.09659	-0.14695	0.31552	-0.35028	0.00017551	-0.10482	0.28689	-0.37805	0.17333	-0.04434
0.22646	-0.28517	0.26372	-0.35963	0.1648	-0.14564	0.24863	-0.38643	0.00489	0.09924
0.30695	-0.23948	0.39762	-0.36807	0.03116	0.12912	0.31437	-0.12879	-0.10135	0.22387
0.26345	-0.27284	0.29849	-0.32921	0.02548	-0.15733	0.2006	-0.47392	0.0312	-0.18814
0.28636	-0.23044	0.25747	-0.55565	0.21921	-0.31861	0.1828	-0.64799	0.24992	-0.2629
0.25357	-0.26493	0.29854	-0.41784	0.35485	-0.03421	0.2461	-0.37996	0.09948	-0.08782
0.14849	-0.18992	0.16333	-0.3338	0.0041	-0.06941	0.3312	-0.51683	0.05412	-0.09974
0.24088	-0.26894	0.25261	-0.57183	-0.06034	-0.19182	0.24419	-0.4479	0.21931	0.19943
0.26464	-0.14952	0.2521	-0.51299	-0.03542	-0.18504	0.24171	-0.54148	-0.18526	0.06934
0.06227	-0.19247	0.17034	-0.48049	0.2044	-0.00502	0.18806	-0.372	-0.13364	-0.20011
0.06995	-0.04723	0.03732	-0.60247	0.30163	0.15494	0.19589	-0.50274	0.08353	-0.10679
0.27099	-0.03502	0.17094	-0.57286	0.19228	-0.29444	0.27268	-0.27621	0.08742	0.05086
0.18939	-0.15251	0.31425	-0.67439	0.31921	-0.15013	0.32189	-0.39786	-0.10195	0.11299
0.1802	-0.17063	0.26159	-0.53473	0.21114	-0.10387	0.40237	-0.53785	0.09211	0.2115
0.27885	-0.1183	0.20763	-0.60461	0.16714	0.10248	0.34854	-0.39881	0.04806	0.17068
0.16956	-0.15163	0.30998	-0.32236	0.12496	-0.08734	0.24683	-0.42893	-0.01473	-0.13082
0.27521	-0.28585	0.30432	-0.09841	0.34186	-0.00898	0.1962	-0.34702	-0.05979	0.08328
0.28398	-0.16939	0.22202	-0.62516	0.14749	-0.05335	0.30255	-0.41907	0.00585	0.04977
0.17438	-0.35242	0.15301	-0.50084	0.18254	-0.03869	0.20156	-0.34314	0.000889497	-0.07512
0.24548	-0.26427	0.33097	-0.39356	0.27779	-0.00199	0.39431	-0.49335	-0.07351	-0.10867
0.13201	-0.11409	0.13115	-0.29613	0.31492	0.04964	0.24396	-0.33046	-0.19483	-0.01955
0.27246	-0.01454	0.23546	-0.53349	0.14801	0.06263	0.30892	-0.4305	-0.31922	0.09212
0.11051	-0.20804	0.22138	-0.57275	0.23302	0.21289	0.25088	-0.26733	0.0506	0.19312
0.17258	-0.33362	0.08793	-0.63366	0.02104	-0.17366	0.2527	-0.52177	0.1394	0.09774
0.22288	-0.33565	0.1661	-0.52612	0.14916	-0.03549	0.30316	-0.32218	-0.01882	-0.06264
0.000412617	-0.28694	0.31951	-0.30819	0.15234	-0.31488	0.37899	-0.57371	0.22621	-0.06178
0.14558	-0.18495	0.25646	-0.38038	0.21825	-0.32255	0.29828	-0.27063	-0.07668	-0.13665
0.31272	-0.11773	0.16146	-0.52754	0.12315	-0.2523	0.3267	-0.43564	-0.02073	-0.00933
0.2976	-0.13065	0.19255	-0.60818	-0.03162	-0.11667	0.35284	-0.49216	-0.14864	-0.09368
0.21599	-0.43879	0.262	-0.6267	0.17966	0.00617	0.1421	-0.4613	0.10278	-0.17937
0.19711	-0.24285	0.13207	-0.53065	0.21269	-0.29528	0.15338	-0.5773	0.04127	-0.19818
0.20445	-0.28497	0.34754	-0.45041	0.15461	-0.10331	0.3566	-0.48392	0.06952	-0.02013
0.26279	-0.27322	0.27294	-0.41448	0.21866	-0.1835	0.0919	-0.37423	0.1621	0.09132
0.14274	-0.31472	0.1937	-0.42456	0.08179	-0.12594	0.23368	-0.4912	-0.1018	0.40849
0.34762	-0.30895	0.14188	-0.76229	0.17126	-0.12559	0.22826	-0.476	0.05953	0.04921
0.2163	-0.25069	0.36227	-0.36109	0.13397	-0.02813	0.28467	-0.6109	-0.02925	-0.0389
0.07905	-0.14136	0.11498	-0.29565	0.16412	0.02881	0.28096	-0.49153	0.03986	-0.08314
0.13058	-0.15852	0.15071	-0.54142	0.09507	-0.16055	0.31104	-0.44123	0.39517	0.01965
0.1701	-0.19418	0.24899	-0.55138	0.10459	-0.04023	0.2289	-0.45223	-0.15793	-0.08347
0.14053	-0.13479	0.33499	-0.51791	0.25465	-0.13491	0.06632	-0.2984	-0.35621	-0.16896
0.22515	-0.37743	0.07149	-0.48308	-0.05431	0.03577	0.3695	-0.3235	0.16983	-0.11806
0.14435	-0.10772	0.23838	-0.34578	0.11905	-0.08323	0.30078	-0.47162	-0.02467	-0.03972
0.30552	-0.24327	0.50644	-0.46663	0.28392	-0.09878	0.33837	-0.57339	-0.14597	0.10407
-0.02276	-0.1337	0.39164	-0.51285	0.15188	-0.15063	0.21518	-0.59859	0.07703	-0.06309
0.19325	-0.08956	0.32169	-0.43528	0.05528	0.09121	0.22131	-0.43661	0.22648	0.18127
0.1471	-0.23811	0.20421	-0.57739	0.06619	-0.08219	0.24133	-0.36355	0.19217	0.09252
0.29895	-0.21267	0.23087	-0.55484	0.04107	-0.07199	0.21163	-0.33114	0.00716	-0.13943
0.24249	-0.1554	0.15384	-0.57887	0.33716	0.01676	0.28217	-0.43403	0.05973	0.03801
0.15083	-0.30396	0.25744	-0.45822	0.29609	-0.18048	0.21421	-0.57134	0.10555	0.03342
0.19424	-0.33315	0.24313	-0.49621	0.05114	-0.13425	0.28491	-0.52106	-0.13214	0.09986
0.10924	-0.05504	0.38633	-0.28654	0.14949	-0.02072	0.28499	-0.42996	0.14469	-0.22777
0.23092	-0.11569	0.16628	-0.3921	0.09241	-0.03252	0.37988	-0.40684	0.19369	0.08736
0.23528	-0.25783	0.39499	-0.38153	0.01264	-0.14829	0.18757	-0.49589	0.14828	-0.101
0.2614	-0.17823	0.18904	-0.51553	0.17889	-0.01019	0.30469	-0.54692	0.24182	0.05673
0.21581	-0.29996	0.12711	-0.52483	0.23171	-0.01405	0.22597	-0.34633	-0.20298	0.1441
0.11479	-0.34981	0.31835	-0.39699	-0.06135	-0.16124	0.2817	-0.44541	0.09338	-0.15408
0.21033	-0.13884	0.10325	-0.72075	0.2221	-0.10346	0.1344	-0.42689	-0.04912	0.13312
0.18472	-0.24919	0.27196	-0.60848	0.37118	0.02073	0.28334	-0.56973	0.0242	-0.0511
0.13835	-0.03917	0.30455	-0.51413	0.24733	0.16433	0.31444	-0.47896	0.00404	0.03235
0.11394	-0.26256	0.30436	-0.36712	0.22335	-0.0732	0.14589	-0.45303	0.18449	-0.05871
0.18401	-0.32602	0.24055	-0.29866	0.1947	-0.00929	0.22687	-0.4784	0.11	-0.20941
0.26392	-0.20697	0.42427	-0.33361	0.23526	-0.04463	0.22255	-0.25543	-0.02603	0.10603
0.23439	-0.30852	0.1351	-0.2889	0.27542	-0.17444	0.25703	-0.50202	0.0208	-0.2198
0.27021	-0.21267	0.12315	-0.70818	-0.16193	-0.22241	0.15174	-0.335	-0.0469	0.01969
0.14188	-0.28835	0.1049	-0.40573	-0.00927	-0.22995	0.45682	-0.44785	-0.08395	0.06654
0.26248	-0.08865	0.25649	-0.322	0.24469	-0.04317	0.32124	-0.42266	-0.00626	0.09329
0.15274	-0.16948	0.19921	-0.37042	-0.03808	-0.09743	0.44679	-0.47068	-0.10061	-0.02762
0.19013	-0.27616	0.30676	-0.31555	0.24159	-0.41174	0.08939	-0.4438	0.16744	-0.19888
0.18024	-0.30469	0.39534	-0.43142	0.13891	0.04031	0.11759	-0.41894	-0.02099	-0.00493
0.22939	-0.14288	0.05669	-0.47148	0.0086	-0.11582	0.15909	-0.36621	-0.07923	0.07986
0.25633	-0.25994	0.18386	-0.23572	0.01304	-0.28649	0.21265	-0.33883	-0.12818	-0.1241
0.33722	-0.26992	0.26629	-0.63486	0.101	-0.1219	0.34911	-0.40753	-0.03863	0.11687
0.22675	-0.1404	0.30581	-0.2947	0.11128	0.07746	0.29231	-0.67435	-0.13225	-0.16396
0.18761	-0.2079	0.02792	-0.48287	0.12618	-0.1009	0.41063	-0.47902	0.10884	-0.03274
0.20588	-0.29219	0.28119	-0.47318	0.13489	-0.20394	0.38373	-0.40286	-0.01482	0.08409
0.14048	-0.20293	0.20618	-0.49361	0.00304	-0.2367	0.33339	-0.3261	0.16424	-0.03072
0.18552	-0.16869	0.32818	-0.30379	0.05709	-0.20065	0.17783	-0.56452	0.13398	0.04492
0.0944	-0.10457	0.19096	-0.58381	0.04974	-0.01609	0.23675	-0.29877	0.1528	-0.17335
0.05828	-0.16273	0.36353	-0.40702	0.148	-0.27625	0.26343	-0.28363	0.17968	-0.245
0.16998	-0.20478	0.19407	-0.47777	0.15132	-0.07782	0.17224	-0.11838	-0.06461	-0.05184
0.12596	-0.44677	0.11817	-0.48372	0.22137	-0.01613	0.20649	-0.26866	0.09049	-0.14403
0.12751	-0.06733	0.26222	-0.51187	0.01515	-0.16253	0.10678	-0.47546	0.16674	-0.12816
0.20197	-0.2038	0.13594	-0.30235	0.06134	-0.0799	0.34821	-0.34903	-0.01164	-0.00092888
0.29134	-0.17092	0.16618	-0.58848	0.28632	-0.10562	0.41042	-0.47664	-0.02301	-0.03899
0.19928	-0.21887	0.25522	-0.38792	0.29839	-0.00187	0.26268	-0.29443	0.04676	0.1004
0.09045	-0.25299	0.21809	-0.25534	-0.09599	-0.06912	0.37483	-0.39958	-0.18939	0.08337
0.20491	-0.32336	0.18914	-0.50717	0.05806	0.11016	0.25432	-0.41835	0.30455	-0.24337
0.19499	-0.0905	0.31164	-0.57775	0.08831	0.03836	0.31385	-0.43054	0.0168	0.14674
0.19774	-0.08789	0.07324	-0.46193	0.03564	-0.23613	0.2561	-0.36888	0.06395	-0.28466
0.30441	-0.36343	0.14032	-0.4525	0.19744	-0.19813	0.23937	-0.24684	0.21111	-0.02779
0.08724	-0.25608	0.14571	-0.34908	0.15528	-0.08928	0.44262	-0.50282	-0.10862	0.00343
0.11051	-0.11431	0.2568	-0.53887	0.00687	0.03383	0.19311	-0.30354	0.09337	-0.04152
0.20936	-0.41439	0.16865	-0.14739	0.1546	-0.01295	0.35168	-0.41424	0.10325	-0.0984
0.1732	-0.25625	0.26751	-0.47837	0.07908	0.046	0.25433	-0.47048	0.45211	0.06483
0.16511	-0.13451	0.4381	-0.48869	0.23832	-0.18802	0.24806	-0.41411	0.09112	-0.09308
0.08566	-0.3063	0.21535	-0.45564	0.12602	-0.23627	0.2439	-0.44048	0.2273	-0.18347
0.23118	-0.27316	0.25169	-0.2924	0.11164	-0.22098	0.33505	-0.33644	-0.05307	-0.04397
0.21081	-0.03422	0.32944	-0.23467	0.13811	-0.1532	0.31881	-0.34729	-0.23289	0.04073
0.09629	-0.09472	0.31585	-0.36703	0.11332	-0.04684	0.40056	-0.48154	0.24675	-0.33524
0.28802	-0.27739	0.14218	-0.34522	0.20849	-0.10137	0.16638	-0.3512	-0.13518	0.03674
0.18756	-0.12194	0.43095	-0.32078	0.12128	-0.11784	0.28542	-0.52009	0.21117	-0.06773
0.10698	-0.28083	0.02307	-0.46431	0.04998	-0.15967	0.27761	-0.41464	0.30402	0.07687
0.15836	-0.3145	0.21776	-0.38084	0.0752	0.10118	0.3243	-0.16773	0.07609	0.05793
0.28967	-0.2186	0.28724	-0.08922	0.21047	-0.20173	0.30857	-0.43297	0.00199	-0.30912
0.27159	-0.08249	0.13671	-0.2204	0.10121	-0.28039	0.25337	-0.55021	-0.16891	0.04475
0.059	-0.2111	0.27629	-0.63225	0.11684	0.05371	0.24933	-0.37881	0.26113	-0.18321
0.30333	-0.36337	0.15029	-0.36618	0.26383	0.12031	0.19203	-0.39137	0.27387	-0.0301
0.04807	-0.05155	0.1126	-0.40663	-0.08678	-0.14367	0.17488	-0.54424	-0.12619	-0.13187
0.31817	0.06314	0.12992	-0.25098	0.1842	0.02696	0.07887	-0.23251	0.23954	0.00291
0.10934	-0.30913	0.39831	-0.49768	0.17906	-0.15593	0.12703	-0.57222	-0.23997	0.05106
0.143	-0.28495	0.20463	-0.41629	0.31925	-0.08523	0.1789	-0.40019	0.44668	-0.06491
0.26163	-0.14378	0.19875	-0.59814	0.15885	-0.15112	0.29829	-0.41351	-0.0292	-0.13177
0.19479	-0.07349	0.14004	-0.34475	0.16017	-0.01835	0.3808	-0.39083	-0.02296	0.0797
0.15644	-0.38534	0.1458	-0.20647	0.0831	-0.23291	0.29926	-0.46342	0.00499	0.08117
0.31169	-0.18851	0.17453	-0.18545	0.08217	-0.25299	0.27317	-0.50559	0.1852	0.15726
0.1962	-0.22477	0.09331	-0.49354	0.20123	-0.16694	0.35672	-0.48011	0.23313	-0.09619
0.17741	-0.33036	0.26246	-0.44868	0.09174	0.20836	0.31459	-0.47871	-0.03525	0.17011
0.22078	-0.29008	0.06204	-0.54899	0.25028	-0.29863	0.38071	-0.48414	0.33771	-0.20827
-0.01212	-0.21798	0.36028	-0.35244	0.1353	0.16113	0.29688	-0.46239	-0.04146	0.0331
0.18654	-0.06007	0.26716	-0.56367	0.28161	-0.08219	0.1881	-0.41174	-0.2453	-0.15161
0.17935	-0.16313	0.28756	-0.58933	0.24382	-0.15806	0.30259	-0.69185	0.00161	0.02378
0.14685	-0.17756	0.24432	-0.59404	0.23559	-0.11546	0.24727	-0.54766	-0.21842	-0.10732
0.18513	-0.30618	0.19809	-0.33652	0.0117	-0.17615	0.27718	-0.52245	0.12286	0.10357
0.22111	-0.18657	0.17097	-0.52313	0.25568	-0.13195	0.10001	-0.4851	-0.23682	0.0949
0.15076	-0.11116	0.28373	-0.57261	0.1379	-0.12291	0.23049	-0.2679	0.22544	0.02155
0.04099	-0.12663	0.24732	-0.48205	0.17418	-0.0476	0.26942	-0.43449	0.01106	0.09867
0.28303	-0.27399	0.34511	-0.40727	0.22879	0.015	0.21596	-0.30175	0.07691	0.08851
0.25046	-0.11949	0.32063	-0.36272	0.10715	-0.14959	0.33539	-0.5172	0.08702	0.04623
0.1884	-0.1315	0.30164	-0.37572	0.33772	0.12072	0.13953	-0.44143	-0.09522	0.14521
0.23241	-0.27292	0.45027	-0.51096	0.17962	-0.21304	0.23203	-0.35665	0.0449	-0.07226
0.24365	-0.20943	0.15276	-0.56972	0.12176	-0.14979	0.31333	-0.40704	0.21028	-0.10034
0.13626	-0.1667	0.29376	-0.41974	0.23824	-0.06199	0.17162	-0.29073	-0.32425	0.10458
0.21748	-0.40429	0.32205	-0.20236	0.34584	0.04932	0.43435	-0.50087	0.06158	0.19779
0.16907	-0.11747	0.2182	-0.35662	0.20337	0.10518	0.28577	-0.49374	0.08892	-0.07352
0.30376	-0.16703	0.21976	-0.4596	0.10869	-0.08233	0.3379	-0.43851	-0.14194	0.23247
0.18749	-0.32148	0.29494	-0.41393	-0.02495	-0.22507	0.38592	-0.59635	0.05207	0.04333
0.0988	-0.32007	0.21121	-0.36311	0.25466	-0.09829	0.43234	-0.34401	0.02303	0.04629
0.27612	-0.23745	0.28093	-0.51377	0.226	-0.25793	0.25224	-0.3183	0.31451	0.10577
0.21838	-0.31544	0.20706	-0.14406	0.11269	0.0145	0.06897	-0.49429	0.05278	0.02994
0.15091	-0.14489	0.4165	-0.52885	0.10683	-0.19707	0.3212	-0.52511	0.10738	0.07363
0.24356	-0.12026	0.17726	-0.67233	0.29729	0.01787	0.29243	-0.35883	0.33276	0.09785
0.20613	-0.23156	0.21586	-0.31722	0.33257	-0.16031	0.24866	-0.18868	0.10047	-0.19268
0.20746	-0.33816	0.17346	-0.41806	0.27967	0.00609	0.14864	-0.22985	0.01474	-0.17148
0.11154	-0.33733	0.08295	-0.62318	0.30435	-0.1224	0.24564	-0.35716	0.04013	-0.14676
0.2214	-0.23714	0.13972	-0.296	0.155	-0.27541	0.34685	-0.48519	0.20456	0.19268
0.04748	-0.30021	0.10634	-0.38809	0.06226	-0.05375	0.10652	-0.55435	0.09055	-0.09031
0.12539	-0.24559	0.23294	-0.43531	0.2623	-0.02002	0.35541	-0.52991	0.08005	-0.00141
0.24686	-0.04442	0.29694	-0.52057	0.06128	-0.266	0.2591	-0.48109	0.06983	0.14428
0.24918	-0.20338	0.29003	-0.44883	0.18254	-0.12923	0.34813	-0.4403	-0.09571	0.02228
0.10151	-0.19591	0.28605	-0.38911	0.13371	-0.02657	0.2917	-0.44048	-0.03758	-0.01497
0.15556	-0.34809	0.25297	-0.35497	0.22559	-0.12129	0.34794	-0.35321	0.08313	-0.10991
0.18847	-0.33056	0.09451	-0.25	0.32157	0.01824	0.31524	-0.35254	0.24119	-0.02035
0.15927	-0.12909	0.32518	-0.63818	0.21801	0.12344	0.11666	-0.49766	-0.08911	0.19201
0.17214	-0.23734	0.36941	-0.42809	0.21638	-0.16197	0.48152	-0.38562	0.25151	-0.13273
0.15401	-0.27261	0.21079	-0.44133	0.06442	-0.16386	0.39937	-0.32863	0.05203	-0.11624
0.12838	-0.11496	0.12598	-0.30403	0.32004	-0.10628	0.42616	-0.36094	0.09409	-0.01933
0.18656	0.06075	0.13761	-0.58104	0.02572	-0.15558	0.23394	-0.0484	-0.1483	0.06237
0.23498	-0.2006	0.15704	-0.66184	0.23693	-0.00594	0.21967	-0.23615	0.35854	-0.0212
0.19434	-0.20666	0.27665	-0.25239	0.23883	-0.03484	0.17879	-0.28338	-0.21043	0.04948
0.24283	-0.0905	0.36271	-0.24926	0.07873	-0.05248	0.11121	-0.38494	-0.00527	0.16347
0.10788	-0.16852	0.38963	-0.63082	0.18505	-0.13131	0.30775	-0.58091	0.26905	0.11816
0.11512	-0.14401	0.22294	-0.34859	0.09939	-0.15771	0.19109	-0.34937	-0.2447	0.10819
0.24098	-0.29249	0.3639	-0.47038	0.22244	-0.0309	0.32535	-0.51313	-0.0493	0.25727
0.19988	-0.22335	0.30779	-0.34645	0.09933	-0.10131	0.31132	-0.27115	-0.18074	0.0829
0.21545	-0.27032	0.15874	-0.45998	0.08144	-0.09759	0.23802	-0.41807	-0.04018	0.08933
0.22089	-0.20642	0.24501	-0.16524	0.14991	0.06543	0.24861	-0.29308	-0.04031	-0.21394
0.16052	-0.31446	0.05583	-0.14976	-0.11269	0.01274	0.43792	-0.31504	0.06204	-0.03599
0.20327	-0.17449	0.14338	-0.59246	0.26605	0.00282	0.30519	-0.51512	0.15287	-0.12773
0.13191	-0.18397	0.13523	-0.34316	0.04355	0.02657	0.25891	-0.07517	0.16783	0.06285
0.20079	-0.06021	0.1518	-0.6253	0.08681	-0.10713	0.08295	-0.26874	-0.1253	-0.28463
0.24512	-0.26258	0.3504	-0.56283	0.16229	-0.31872	0.17133	-0.47062	-0.12166	0.07485
0.27729	-0.31757	0.1579	-0.4835	0.0667	-0.12028	0.20107	-0.35374	-0.12512	-0.13628
0.18985	-0.20725	0.25767	-0.47952	0.01819	0.05675	0.1933	-0.24449	-0.11987	-0.07014
0.22848	-0.16309	-0.04993	-0.44146	0.07995	-0.14548	0.26848	-0.40938	0.01855	0.09199
0.19391	-0.23936	0.27135	-0.63912	0.14964	-0.00913	0.11687	-0.52079	-0.10869	-0.1264
0.14509	-0.33277	0.21936	-0.67481	-0.006	-0.05071	0.19063	-0.33707	-0.0662	0.14473
0.08262	-0.21489	0.26337	-0.41304	-0.03184	-0.03167	0.26567	-0.27002	0.24503	0.12755
0.23174	-0.12284	0.08671	-0.35757	0.21522	0.11414	0.21023	-0.42605	-0.10476	-0.13033
0.14983	-0.18603	0.28905	-0.63756	0.1094	-0.01728	0.28084	-0.46781	-0.16429	-0.02478
0.18256	-0.10935	0.09464	-0.3198	-0.09654	-0.20859	0.23469	-0.24778	0.00657	0.18671
0.1997	-0.16607	0.34156	-0.50801	0.19595	0.00119	0.37285	-0.38737	0.00582	-0.08253
0.18598	-0.18587	-0.01413	-0.33371	0.39451	-0.04101	0.34974	-0.35911	0.04575	-0.2499
0.19002	-0.45535	0.09483	-0.43238	0.12295	-0.11359	0.10896	-0.5507	0.08743	-0.04747
0.20773	-0.13894	0.33943	-0.42276	0.2797	-0.25177	0.30365	-0.24731	0.13045	0.04137
0.31608	-0.34334	0.11957	-0.48884	0.27211	0.26986	0.32306	-0.20903	0.04854	0.00585
0.2756	-0.10733	0.22717	-0.34608	0.0774	-0.25187	0.41553	-0.30788	0.37377	0.15721
0.31282	-0.42262	0.19676	-0.63008	0.12279	-0.05271	0.15513	-0.48439	0.10604	0.0134
0.24496	-0.20718	0.45064	-0.34569	0.12835	-0.03186	0.17048	-0.24985	-0.06037	0.10942
0.29107	-0.26058	0.35988	-0.49135	-0.02124	0.07443	0.28668	-0.3686	0.14714	-0.11143
0.15755	-0.2399	0.38711	-0.74747	-0.06812	0.10727	0.28518	-0.44044	0.03365	0.15003
0.27104	-0.2384	0.29988	-0.31672	0.35803	-0.11238	0.21378	-0.58848	0.02995	0.16514
0.08222	-0.30542	0.28848	-0.47979	0.09632	-0.15962	0.34752	-0.66269	0.20809	0.11309
0.32667	-0.25829	0.38189	-0.44752	0.18997	-0.14172	0.17713	-0.45481	-0.07729	0.10223
0.1785	-0.18151	0.17681	-0.23553	0.00272	0.04295	0.26973	-0.36216	0.00869	-0.1746
0.13791	-0.16912	0.37325	-0.48967	0.19521	-0.12941	0.09523	-0.49316	0.38323	0.02629
0.10604	-0.22	0.12192	-0.48462	0.10457	-0.00857	0.24519	-0.25695	0.1755	-0.11411
0.19618	-0.14884	0.22088	-0.62323	0.15555	-0.1117	0.27687	-0.33837	0.10129	-0.08736
0.15026	-0.10645	0.47086	-0.53786	0.22435	-0.22308	0.26967	-0.32911	0.30923	-0.03711
0.13115	-0.33068	0.22747	-0.52212	0.10378	-0.0889	0.23163	-0.52122	-0.07334	0.19713
0.15962	-0.1415	0.20578	-0.49824	0.29627	-0.21645	0.29363	-0.41974	-0.06466	0.16436
0.26096	-0.30766	0.15694	-0.55159	0.05814	-0.01711	0.11683	-0.53575	0.09908	-0.10685
0.20817	-0.34744	0.13834	-0.38786	0.31188	-0.09825	0.26269	-0.37219	-0.15406	-0.2359
0.29299	-0.40705	0.37819	-0.32136	0.28278	-0.16467	0.21587	-0.38078	0.12455	0.05477
0.22937	-0.30589	0.18699	-0.46157	0.16179	-0.04346	0.19334	-0.30751	-0.15177	0.12607
0.1391	-0.36245	0.33357	-0.2728	0.02699	-0.21701	0.20286	-0.49947	0.19183	-0.15588
0.30604	-0.17771	0.20506	-0.4842	0.15174	-0.19332	0.238	-0.45909	-0.04153	-0.04769
0.24759	-0.22938	0.22967	-0.48856	0.30656	-0.08493	0.26735	-0.27315	-0.000376287	-0.19105
0.14512	-0.32593	0.18369	-0.42412	0.19674	-0.22023	0.25226	-0.20397	-0.24421	0.09806
0.14643	-0.34895	0.34229	-0.64764	0.15346	-0.19476	0.20038	-0.20055	0.03	0.1048
0.07638	-0.27944	0.33874	-0.41646	0.21995	-0.01436	0.10811	-0.35733	0.26992	-0.07646
0.0849	-0.41132	0.20678	-0.55774	-0.00816	0.09315	0.42485	-0.27179	0.03627	0.01198
0.26048	-0.23346	0.33783	-0.12296	0.06578	-0.1382	0.30749	-0.39084	-0.04197	0.13261
0.17021	-0.22114	0.33871	-0.46037	-0.04812	0.1211	0.23921	-0.42752	-0.15142	0.15998
0.27032	-0.16169	0.21477	-0.64312	0.17028	0.09093	0.26771	-0.57011	-0.14806	-0.13082
0.05137	-0.23752	0.10591	-0.73563	0.11032	-0.19572	0.39098	-0.43957	0.15548	-0.0518
0.12828	-0.38074	0.37409	-0.50021	0.11092	-0.32225	0.11963	-0.36192	0.21875	-0.04134
0.14228	-0.21046	0.2989	-0.48484	0.13069	0.0342	0.30781	-0.45341	-0.28331	0.27381
0.30928	-0.20778	0.11445	-0.34196	0.17676	-0.04202	0.38592	-0.4523	0.08741	0.02414
0.13084	-0.26613	0.29933	-0.49663	0.0953	-0.06902	0.3186	-0.28943	0.10921	0.04441
0.17102	-0.06903	0.14574	-0.5158	0.0139	-0.10888	0.19489	-0.32569	0.16392	-0.14114
0.14373	-0.17584	0.29479	-0.54618	0.18842	0.00282	0.32259	-0.44901	0.18372	-0.1077
0.20945	-0.17256	0.25191	-0.45041	-0.00202	-0.21589	0.25221	-0.29577	0.15819	0.0541
0.14285	-0.11383	0.28505	-0.62233	0.11383	-0.00042984	0.20639	-0.07428	-0.00746	-0.14967
0.30846	-0.13573	0.18929	-0.56535	0.14465	-0.06392	0.37273	-0.28807	0.00616	0.11846
0.13592	-0.09583	0.20196	-0.10986	0.11046	0.20914	0.26328	-0.47306	-0.18306	0.07119
0.21186	-0.22144	0.20521	-0.49319	0.0733	-0.04707	0.22102	-0.55379	0.07205	-0.13519
0.20102	-0.12795	0.19956	-0.57775	0.09673	-0.22721	0.19416	-0.45665	0.00807	0.07492
0.10521	-0.23902	0.37991	-0.29564	0.00921	0.06034	0.15606	-0.31325	0.05441	0.0633
0.20802	-0.21694	0.35826	-0.19196	0.18365	0.07956	0.12936	-0.23445	-0.02579	-0.33051
0.05429	-0.18107	0.26748	-0.59219	0.36759	0.01117	0.25765	-0.38257	-0.03763	0.0442
0.23588	-0.25708	0.17279	-0.25207	0.26581	-0.24122	0.06988	-0.30769	0.24736	0.07913
0.20646	-0.29882	0.28515	-0.40402	0.05233	-0.07339	0.10465	-0.34508	-0.15399	-0.07662
0.17271	-0.22709	0.3621	-0.26869	0.08625	-0.13815	0.11738	-0.39878	0.19466	0.07416
0.22444	-0.33131	0.19107	-0.37949	0.01352	0.03137	0.40202	-0.39091	0.05884	-0.07444
0.17169	-0.2531	0.25935	-0.39874	0.11165	-0.06174	0.37772	-0.32241	-0.08874	-0.28317
0.33275	-0.26196	0.38481	-0.52882	0.07213	0.21949	0.24766	-0.16924	0.16057	-0.129
0.22868	-0.21992	0.37714	-0.54763	0.07905	-0.03813	0.2469	-0.28342	0.18914	-0.08838
0.13949	-0.09803	0.09145	-0.60118	-0.0779	0.17658	0.36696	-0.33297	0.10355	0.04465
0.16002	-0.32161	0.27127	-0.46241	0.20188	-0.16851	0.28941	-0.22473	0.25011	-0.08874
0.06971	-0.28544	0.31064	-0.38833	0.000116973	-0.05692	0.29478	-0.4752	0.11056	-0.03086
0.09533	-0.37155	0.39694	-0.45064	0.1749	-0.25042	0.13647	-0.43677	-0.28416	0.02062
0.31184	-0.23719	0.26427	-0.59338	0.12716	-0.10146	0.18478	-0.40393	0.06828	0.15018
0.02224	-0.09053	0.19552	-0.57157	0.1825	-0.13422	0.34566	-0.60347	0.11465	-0.11639
0.18752	-0.25419	0.19984	-0.28284	0.18136	-0.06775	0.39989	-0.03466	0.04597	0.14138
0.15393	-0.13249	0.36539	-0.34643	0.35592	-0.15076	0.31726	-0.31404	-0.15095	-0.05893
0.08272	-0.17479	0.14502	-0.49536	0.11028	0.00636	0.18859	-0.34704	0.019	-0.14909
0.21313	-0.13613	0.06099	-0.53652	0.11568	0.00883	0.3327	-0.34403	-0.01962	0.05738
0.26164	-0.20529	0.29854	-0.5353	0.24657	-0.00855	0.2856	-0.52213	0.16983	-0.30213
0.12855	-0.14604	0.18903	-0.27265	-0.09239	-0.19827	0.13961	-0.12956	0.18442	0.11644
0.17237	-0.26288	0.23732	-0.26338	0.11823	-0.10873	0.18702	-0.48851	0.17907	0.12373
0.12768	-0.39457	0.29914	-0.46794	0.21871	-0.14912	0.20081	-0.34232	-0.16601	-0.10579
0.22293	-0.17266	0.16113	-0.12681	0.11009	0.18113	0.23651	-0.4439	0.10684	0.02951
0.04782	-0.17821	0.16314	-0.36236	0.25314	-0.00688	0.15173	-0.40293	-0.21199	-0.07643
0.18654	-0.27073	0.15376	-0.60107	0.25963	-0.14425	0.25353	-0.48806	-0.10776	0.01175
0.12663	-0.26514	0.14096	-0.24754	0.14023	0.17027	0.3061	-0.35579	-0.09952	0.04898
0.2173	-0.000577232	0.21967	-0.44752	0.2221	-0.12775	0.24034	-0.51168	0.09045	-0.09147
0.22093	-0.19663	0.17321	-0.57354	0.22694	0.03915	0.23951	-0.36948	0.05836	0.00674
0.19762	-0.01226	0.2914	-0.28764	0.23057	-0.0779	0.21479	-0.59974	0.08856	0.01227
0.15449	-0.27425	0.21019	-0.38712	0.29289	-0.27021	0.33431	-0.4027	-0.05017	-0.03531
0.23786	-0.13795	0.11591	-0.48228	0.25161	0.01833	0.13601	-0.10839	0.15465	-0.02343
0.34622	-0.1822	0.01183	-0.55922	0.27954	-0.07413	0.08748	-0.52742	-0.06455	0.02922
0.246	-0.11544	0.08883	-0.39455	0.21352	-0.13643	0.30629	-0.59771	0.06207	0.16757
0.19944	-0.25491	0.29367	-0.36278	0.1293	0.13168	0.33553	-0.39765	-0.10024	0.01396
0.17097	-0.21325	0.26264	-0.34315	0.16023	0.01534	0.43069	-0.39297	0.30074	-0.16835
0.19247	-0.16065	0.11197	-0.36544	0.05923	0.09615	0.19006	-0.52726	-0.27538	0.11134
0.10439	-0.25145	0.19791	-0.55468	0.09472	0.17095	0.23998	-0.67879	0.10666	-0.00137
0.08185	-0.31577	0.19137	-0.47355	-0.01141	-0.07952	0.36115	-0.34448	-0.15544	0.0841
0.14086	-0.20668	0.12549	-0.56043	0.29493	-0.10671	0.24712	-0.37156	0.02405	-0.14376
0.21971	-0.29695	0.30203	-0.51187	0.20202	-0.06602	0.22301	-0.70267	-0.24591	-0.14567
0.3105	-0.17841	0.29816	-0.47728	0.13833	-0.0786	0.29875	-0.26632	0.19933	0.16021
0.20516	-0.26205	0.26259	-0.60752	0.05063	-0.28226	0.4129	-0.4527	0.21822	0.10416
0.1001	-0.07012	0.12812	-0.09065	0.19254	-0.13434	0.20025	-0.48335	0.06312	-0.18061
0.11627	-0.18226	0.03641	-0.54267	0.28824	-0.1203	0.19332	-0.55086	-0.05301	-0.25231
0.29212	-0.18298	0.34396	-0.42388	0.13995	-0.17943	0.22358	-0.4154	0.04243	-0.05763
0.14521	-0.14546	0.30206	-0.61891	0.1787	0.1022	0.22803	-0.15187	0.08942	-0.05776
0.2062	-0.04951	0.4078	-0.57921	0.05101	-0.04873	0.08292	-0.25992	0.21297	-0.08034
0.1489	-0.22036	0.22923	-0.33492	0.08612	-0.15151	0.47034	-0.55312	0.09623	0.01772
0.10758	-0.09266	0.16103	-0.48223	0.01983	-0.00202	0.13697	-0.44976	-0.07869	-0.24736
0.23948	-0.17715	0.35148	-0.48504	0.18134	-0.00583	0.23659	-0.5912	-0.03792	0.06064
0.07262	-0.30135	0.12047	-0.42881	0.1445	-0.14958	0.31378	-0.44986	0.18099	0.07347
0.16362	-0.09231	0.27894	-0.55871	0.2537	-0.2086	0.33537	-0.4631	0.13747	0.1273
0.03899	-0.15602	0.19282	-0.64527	0.08849	-0.26537	0.13586	-0.32567	-0.11779	-0.01781
0.12931	-0.12282	0.20162	-0.50239	0.19134	0.03514	0.07706	-0.41348	-0.14164	-0.02533
0.0936	-0.22306	0.29496	-0.58492	0.27891	-0.05766	0.13085	-0.54827	0.07335	0.10677
0.2461	-0.23752	0.05704	-0.33239	0.22767	-0.05994	0.3669	-0.25424	0.11008	-0.03514
0.25764	-0.12278	0.28248	-0.67013	0.08601	0.02299	0.19287	-0.54252	0.03181	-0.0235
0.19835	-0.22663	0.19965	-0.29711	0.0347	-0.00809	0.18997	-0.37205	-0.02116	0.00137
0.09413	-0.27045	0.10036	-0.31676	0.20708	-0.00802	0.21056	-0.37772	0.09065	0.03677
0.153	-0.23627	0.09505	-0.23661	0.08279	-0.15868	0.13826	-0.37936	0.13597	-0.00355
0.15102	-0.26328	-0.00822	-0.14534	0.25765	-0.14316	0.34646	-0.29412	0.08589	0.11413
0.15051	-0.2993	0.13786	-0.48308	-0.01775	-0.07315	0.24038	-0.39917	0.07086	-0.10605
0.22196	-0.22764	0.43242	-0.13014	0.0203	-0.1168	0.18846	-0.44601	0.08507	-0.12435
0.10372	-0.17593	0.37967	-0.35284	0.07199	-0.10531	0.25353	-0.37337	-0.08494	-0.05148
0.07004	-0.01982	0.20509	-0.35269	0.14719	-0.07999	0.2912	-0.50296	-0.16898	-0.08849
0.25746	-0.07668	0.32426	-0.34692	0.20554	-0.21752	0.2857	-0.38881	0.17613	-0.10864
0.146	-0.08822	0.29779	-0.36918	0.16718	-0.28592	0.30883	-0.28609	0.02525	-0.02635
0.19457	-0.31593	0.43581	-0.46391	0.16719	-0.05944	0.20756	-0.3014	-0.02131	-0.06814
0.20138	-0.19169	0.18952	-0.49887	0.24226	-0.42137	0.2727	-0.27907	0.06813	0.1223
0.30504	-0.26686	0.09433	-0.38652	0.13203	-0.14087	0.3563	-0.52844	0.12989	-0.01643
0.1091	-0.18514	0.25334	-0.2764	0.03914	-0.16872	0.26018	-0.03479	-0.01829	-0.12539
0.16765	-0.14648	0.15432	-0.45145	0.26868	-0.1149	0.28969	-0.1834	0.11655	-0.01691
0.15465	-0.12039	0.09505	-0.17713	0.26591	-0.23646	0.09976	-0.4204	0.15234	0.08546
0.27782	-0.26236	0.22348	-0.43845	-0.16848	-0.10698	0.35295	-0.2947	0.06446	-0.0138
0.22696	-0.30985	0.16966	-0.42958	0.32943	0.01673	0.28625	-0.44782	-0.10385	0.20594
0.21831	-0.20256	0.14724	-0.29357	0.2272	-0.01577	0.37755	-0.46747	0.20549	0.14087
0.28718	-0.16874	0.02456	-0.37853	0.28555	-0.0989	0.19931	-0.30374	0.04816	0.02861
0.22072	-0.31434	0.28793	-0.3397	0.16221	-0.17624	0.37728	-0.4051	0.02846	-0.03297
0.16972	-0.19936	0.21774	-0.29528	-0.00228	-0.02579	0.04942	-0.4722	0.04582	0.17054
0.22529	-0.03835	0.13363	-0.38874	0.3422	-0.22375	0.25976	-0.5043	0.06336	-0.01857
0.1135	-0.23202	0.30614	-0.62155	0.31547	-0.02888	0.15966	-0.28529	0.01512	0.10173
0.1801	-0.31316	0.32337	-0.31433	0.13415	-0.0657	0.25537	-0.34914	-0.18807	-0.29581
0.15061	-0.0673	0.18496	-0.5678	-0.04744	-0.13249	0.34352	-0.28177	-0.0117	0.13484
0.10425	-0.28096	0.28324	-0.30306	0.05245	-0.24968	0.34614	-0.23236	0.33889	-0.04141
0.22271	-0.33896	0.31032	-0.43475	0.0197	-0.10789	0.27558	-0.47128	0.07853	-0.13415
0.01414	-0.18018	0.32168	-0.53662	-0.03364	-0.10407	0.20342	-0.43717	0.00445	0.01833
0.2207	-0.01871	0.24382	-0.37916	0.18135	-0.18575	0.26055	-0.33249	0.0687	0.05952
0.08175	-0.30769	0.19701	-0.28467	0.10421	-0.04976	0.2635	-0.37827	0.12053	0.17033
0.16508	-0.17778	0.24551	-0.34083	0.21006	0.03846	0.30471	-0.3665	-0.21972	-0.18078
0.24776	-0.33107	0.05613	-0.40615	0.15126	0.0021	0.20114	-0.54159	0.04667	0.16806
0.17067	-0.15269	0.38656	-0.41887	0.06118	0.05945	0.24079	-0.44203	0.20841	0.13574
0.19122	-0.24494	0.33311	-0.60241	0.40337	-0.15258	0.25555	-0.16321	0.12021	-0.11433
0.16365	-0.19282	0.23429	-0.38002	0.08267	-0.11413	0.23034	-0.13081	0.08312	0.08468
0.20299	-0.07548	0.25752	-0.37021	0.25851	0.00433	0.4947	-0.51276	-0.27535	-0.04614
0.09866	-0.10463	0.22164	-0.48981	0.10507	-0.03372	0.24567	-0.3872	0.10004	0.21617
0.20238	-0.07703	0.30166	-0.61807	0.04563	-0.19999	0.30539	-0.54184	0.09505	-0.20145
0.15476	-0.2152	-0.14745	-0.2527	-0.00609	-0.03036	0.12769	-0.55677	0.12842	-0.02116
0.1669	-0.17584	0.16614	-0.44217	0.15293	-0.24695	0.33705	-0.27914	0.08673	-0.18983
0.10264	-0.22153	0.35121	-0.45013	0.15743	-0.05891	0.29903	-0.37553	0.08553	-0.27473
0.26794	-0.26527	0.13679	-0.64119	0.09247	-0.0849	0.33385	-0.30582	0.14701	-0.15851
0.02948	-0.19118	0.43936	-0.42777	0.16779	-0.13854	0.38188	-0.27773	-0.23371	0.11269
0.30139	-0.26184	0.25684	-0.42363	0.04835	-0.15667	0.28895	-0.49254	0.20088	-0.05892
0.06322	-0.24257	0.19823	-0.28381	0.04558	-0.09186	0.37222	-0.39503	0.26155	0.10647
0.28811	-0.23764	0.33533	-0.39124	0.13897	-0.04293	0.3384	-0.48725	-0.08026	0.00585
0.20705	-0.17748	0.14752	-0.72606	0.12001	-0.30017	0.3111	-0.17417	0.0453	0.14452
0.2546	-0.11163	0.27811	-0.48551	0.05778	0.02973	0.33525	-0.46319	0.24533	0.04447
0.0939	-0.20425	0.23808	-0.609	0.18732	-0.28103	0.23133	-0.25653	-0.03329	-0.03787
0.08411	-0.22594	0.12312	-0.51564	0.30648	-0.19544	0.3196	-0.39392	0.07241	-0.05211
0.12385	-0.07798	0.40437	-0.45779	0.27517	-0.07502	0.37114	-0.40615	0.08523	-0.27612
0.21633	-0.28924	0.52013	-0.34693	0.12912	-0.22472	0.31667	-0.48153	0.14739	-0.00202
0.22898	-0.24438	0.18945	-0.44254	-0.0513	-0.16672	0.19793	-0.52067	0.00441	-0.23765
0.16497	-0.16043	0.08728	-0.44045	0.21159	-0.10749	0.40971	-0.23949	0.000615764	-0.13927
0.21232	-0.17617	0.18307	-0.47022	0.1488	-0.07584	0.25127	-0.4599	-0.11713	0.01643
0.18848	-0.22804	0.33649	-0.42278	0.19366	-0.08845	0.21755	-0.39564	0.1743	-0.09966
0.08761	-0.04612	0.13539	-0.50548	0.19252	-0.06779	0.21587	-0.4502	-0.03008	0.251
0.20882	-0.25717	0.24793	-0.43359	0.17769	-0.08326	0.1877	-0.40287	0.04181	-0.01711
0.2268	-0.27809	0.27525	-0.5097	0.24194	0.03868	0.20445	-0.42815	-0.0104	0.00711
0.22719	-0.17953	0.26706	-0.62456	0.04886	0.13767	0.31941	-0.47318	0.289	-0.16358
0.16153	-0.14688	0.18169	-0.56735	0.16403	-0.18572	0.37177	-0.53107	-0.22488	-0.11904
0.23088	-0.12326	0.26157	-0.29106	0.0699	-0.18583	0.24866	-0.3861	-0.06279	-0.08599
0.16561	-0.19838	0.39588	-0.46106	0.09257	-0.06066	0.16525	-0.44452	0.10853	-0.25823
0.08934	-0.35922	0.27148	-0.55087	0.10926	-0.11065	0.41585	-0.31704	0.09448	-0.18501
0.27582	-0.22855	0.20121	-0.47722	-0.02563	0.01021	0.27118	-0.28988	0.2086	0.15504
0.13051	-0.252	0.40184	-0.29816	0.18056	-0.10133	0.38953	-0.28491	-0.18442	-0.12577
0.29048	-0.28832	0.19887	-0.41474	0.20882	-0.02611	0.25076	-0.43617	-0.01995	0.35798
0.22058	-0.10573	0.33764	-0.4337	0.16143	0.19666	0.23411	-0.42541	0.04832	-0.1933
0.0353	-0.13602	0.20531	-0.46639	0.13156	0.13177	0.30588	-0.45801	-0.0514	-0.00638
0.12999	-0.29339	0.09132	-0.508	0.08539	-0.04459	0.20964	-0.32986	0.10749	0.02795
0.18207	-0.24217	0.40754	-0.27311	0.03218	-0.09066	0.15068	-0.5133	0.18752	0.07764
0.14154	-0.21834	0.31669	-0.49382	0.19294	-0.14998	0.18971	-0.23958	0.08028	-0.08413
0.1295	-0.31502	0.15964	-0.36181	0.05884	-0.25402	0.32113	-0.49345	-0.20872	-0.13138
0.24281	-0.3005	0.25101	-0.55303	0.31194	0.01085	0.26381	-0.45492	0.12663	-0.33209
0.19784	-0.20607	0.08903	-0.53331	0.13091	0.00298	0.52409	-0.49944	0.12506	0.02722
0.2025	-0.31051	0.09477	-0.5059	0.36009	0.06229	0.3307	-0.35644	0.16986	-0.13935
0.25027	-0.2751	0.26911	-0.5346	0.08983	-0.03322	0.16466	-0.57727	0.34141	-0.28266
0.09641	-0.24555	0.2863	-0.15857	0.29045	0.05589	0.25808	-0.37955	-0.15563	-0.12177
0.09985	-0.13214	0.07433	-0.49979	0.21996	0.07258	0.26781	-0.48295	0.24408	0.03923
0.08672	-0.11496	0.2766	-0.44212	0.18114	-0.16345	0.28225	-0.29097	-0.00198	-0.02083
0.18897	-0.21276	0.348	-0.44918	0.1515	0.10675	0.34572	-0.34401	-0.24769	0.20735
0.26083	-0.327	0.23474	-0.53004	0.02598	-0.09926	0.28001	-0.36692	0.00448	-0.15064
0.20136	-0.30637	0.2843	-0.38141	0.07905	0.03983	0.10877	-0.25128	0.12252	-0.01166
0.19526	-0.15706	0.16678	-0.2304	-0.0395	-0.17667	0.27824	-0.52001	0.06336	0.01634
0.29987	-0.33418	0.36159	-0.59933	0.21653	-0.03973	0.18933	-0.46462	0.01749	-0.05328
0.19569	-0.23723	0.19062	-0.45825	0.20666	-0.06815	0.1414	-0.42274	-0.17593	-0.19212
0.07286	-0.14061	0.29081	-0.45107	0.26119	-0.09651	0.25832	-0.50595	0.02278	0.03408
0.07845	-0.21281	0.19124	-0.31199	-0.00427	-0.11585	0.22182	-0.35736	-0.02963	-0.00658
0.22006	-0.15538	0.34344	-0.3543	-0.20779	-0.28142	0.20698	-0.5014	0.06256	0.03325
0.17697	-0.21231	0.14119	-0.47816	0.04052	0.083	0.18004	-0.52036	-0.11359	-0.01255
0.10192	-0.22936	0.18928	-0.62312	0.20763	0.14443	0.28148	-0.47949	0.44494	-0.0234
0.27918	-0.07046	0.36302	-0.58093	0.26835	-0.04699	0.32746	-0.54329	-0.05703	-0.07889
0.2049	-0.08269	0.20631	-0.33418	0.12757	-0.2711	0.12163	-0.27582	-0.06743	0.02988
0.23619	-0.12359	0.29266	-0.43744	0.36312	-0.05011	0.19458	-0.46783	0.08945	-0.11054
0.07269	-0.17117	0.19005	-0.48023	0.01986	-0.14025	0.23438	-0.48931	0.01075	-0.07645
0.33216	-0.27367	0.18402	-0.41414	0.24459	0.01872	0.12326	-0.13242	0.23877	-0.10227
0.14801	-0.0522	0.25423	-0.23269	0.45787	-0.00175	0.23326	-0.48649	-0.1616	0.11682
0.09996	-0.16509	0.3137	-0.55234	0.27776	-0.13852	0.24186	-0.5086	-0.17112	-0.11608
0.20516	-0.15762	0.27428	-0.35411	0.11853	-0.09081	0.25668	-0.51499	0.18088	0.07047
0.16965	-0.15267	0.25985	-0.24652	0.0292	0.0529	0.25182	-0.31103	-0.08596	-0.20867
0.19911	-0.04492	0.40195	-0.18988	-0.02238	-0.00416	0.35399	-0.30295	0.14205	-0.15377
0.30001	-0.12449	0.20416	-0.3695	0.04237	-0.27778	0.31093	-0.32542	-0.10367	0.00594
0.13727	-0.29204	0.05019	-0.58467	0.06718	0.07638	0.24629	-0.3058	0.15379	0.06985
0.18812	-0.05846	0.20513	-0.40056	0.13175	-0.02123	0.15363	-0.26363	-0.19468	0.08679
0.155	-0.11317	0.2056	-0.38086	0.23003	-0.01137	0.26793	-0.42228	0.06695	0.02608
0.09286	-0.24456	0.12053	-0.60954	0.22858	0.05633	0.25771	-0.61674	-0.02603	-0.09809
0.1471	-0.02215	0.19203	-0.30118	0.32655	-0.0938	0.25149	-0.38752	0.18257	-0.12707
0.24639	-0.14429	0.2758	-0.38343	0.13263	-0.15107	0.23925	-0.35399	0.06481	-0.03689
0.28222	-0.31405	0.12516	-0.43643	0.16933	-0.14309	0.48893	-0.45053	0.00479	0.03971
0.33183	-0.06767	0.3218	-0.58809	0.27026	0.10643	0.32804	-0.32267	0.11918	0.09289
0.23874	-0.16232	0.17707	-0.37577	0.23635	-0.11146	0.27324	-0.44563	-0.15095	0.12912
0.31667	-0.40121	0.20695	-0.41822	0.08286	-0.19928	0.28486	-0.48161	0.07637	-0.13783
0.25569	-0.32757	0.2556	-0.18494	0.07222	0.17073	0.37745	-0.40647	0.09609	0.03365
0.18261	-0.26734	0.21054	-0.53605	0.18133	-0.25938	0.47408	-0.21503	0.27383	0.06995
0.25429	-0.33373	0.20997	-0.43648	0.14107	-0.03796	0.25866	-0.20977	0.29281	0.09363
0.11942	-0.23889	0.25852	-0.54598	0.13621	-0.32745	0.35705	-0.45662	0.11459	0.02074
0.23169	-0.24149	0.21299	-0.42516	0.23296	-0.06101	0.2063	-0.46116	-0.00807	0.02608
0.14754	-0.2588	0.39735	-0.49374	0.34195	-0.1476	0.45046	-0.53336	0.06153	-0.00512
0.06797	-0.22762	0.34077	-0.39551	0.20392	-0.26336	0.09565	-0.49103	0.09356	-0.01186
0.22524	-0.25691	0.28725	-0.50906	0.07522	0.01392	0.30867	-0.43305	0.17523	-0.15228
0.15566	-0.22795	0.2209	-0.14214	0.22388	0.04571	0.28178	-0.40057	0.06297	0.19816
0.07056	-0.15299	0.29895	-0.61389	0.1367	-0.06938	0.23641	-0.16857	0.11926	-0.16392
0.14342	-0.24077	0.24138	-0.54216	0.17096	-0.00213	0.18588	-0.49121	-0.13847	0.00726
0.20691	-0.28855	0.22904	-0.47561	0.15799	-0.08758	0.17679	-0.51122	0.11702	0.07535
0.02197	-0.24628	0.26998	-0.53771	0.12904	-0.16662	0.23477	-0.60828	-0.12758	0.0695
0.23118	-0.20283	0.28072	-0.26938	0.04298	-0.16054	0.27127	-0.34522	-0.08267	0.00133
0.15354	-0.18651	0.31619	-0.32528	0.20337	0.11191	0.14567	-0.41063	-0.12406	-0.14796
0.12462	-0.2071	0.22453	-0.42018	0.10421	-0.13852	0.26881	-0.25783	-0.17081	0.04666
0.32682	-0.19923	0.20809	-0.49951	0.25814	0.05903	0.33882	-0.49463	0.11008	0.15613
0.30432	-0.27644	0.33292	-0.38222	0.1395	-0.17177	0.23939	-0.42956	-0.00767	-0.03302
0.28353	-0.31471	0.20901	-0.49923	0.21563	-0.12446	0.3695	-0.25512	-0.13309	0.05047
0.05583	-0.33428	0.26437	-0.50864	-0.04654	-0.10526	0.3187	-0.41592	0.21754	0.20139
0.19094	-0.22971	0.20919	-0.13375	-0.0574	-0.19232	0.18921	-0.20658	-0.05131	0.16469
0.14547	-0.09836	0.21281	-0.70983	0.09802	-0.02944	0.24032	-0.57717	0.00712	-0.0354
0.17082	-0.29873	0.33862	-0.17334	0.03747	-0.07502	0.1744	-0.46918	0.02799	-0.06602
0.18261	-0.17674	0.11588	-0.72147	0.26313	-0.06341	0.38633	-0.48735	0.10253	-0.03795
0.26215	-0.18576	0.32822	-0.43595	0.29283	-0.20426	0.23966	-0.58427	-0.16999	-0.18723
0.26168	-0.15611	0.25007	-0.41376	0.34393	0.05291	0.31085	-0.47242	-0.11905	-0.11099
0.1355	-0.30784	0.31481	-0.39812	0.00436	-0.02512	0.22484	-0.34328	0.12444	-0.04367
0.11444	-0.19073	0.10863	-0.45381	0.22708	0.12353	0.14549	-0.44297	0.02957	-0.11318
0.21235	-0.20016	0.17401	-0.21523	0.19891	-0.27843	0.17806	-0.11595	-0.18816	-0.15472
0.31384	-0.11927	0.36913	-0.36581	0.0112	0.00735	0.06793	-0.32879	0.08353	-0.03386
0.13108	-0.26449	0.23013	-0.50633	0.14185	0.0196	0.22952	-0.18561	-0.16901	-0.20536
0.26019	-0.34803	0.08839	-0.38064	-0.03688	0.07354	0.30597	-0.457	0.00657	0.02283
0.15227	-0.14535	0.06876	-0.49255	0.03793	0.14433	0.18794	-0.35663	0.18831	0.07707
0.16794	-0.31274	0.11716	-0.37347	0.22677	0.01208	0.43261	-0.40779	-0.17415	-0.23852
0.24712	-0.25547	0.19565	-0.47512	0.08021	0.00464	0.23171	-0.37899	-0.06973	0.25395
0.1868	-0.18377	0.43298	-0.35292	0.08152	-0.09416	0.35754	-0.60231	0.03134	-0.00614
0.09156	-0.28191	0.08387	-0.3234	0.22613	-0.25277	0.23801	-0.29225	-0.01903	0.01639
0.12017	-0.04847	0.39961	-0.47607	0.28863	-0.09272	0.23239	-0.43011	0.10392	-0.09163
0.23118	-0.30096	0.42002	-0.54419	0.23259	0.04901	0.28228	-0.45103	-0.0987	-0.065
0.13725	-0.18738	0.33587	-0.44821	0.05399	-0.02057	0.24843	-0.17139	-0.10842	0.1315
0.17515	-0.34862	0.21809	-0.44502	0.10269	0.09375	0.41109	-0.24866	-0.07979	0.01065
0.14054	-0.2022	0.19506	-0.57275	0.12884	-0.05458	0.28689	-0.22595	0.01232	-0.10896
0.08276	-0.3753	0.31423	-0.59792	0.0258	-0.09186	0.27781	-0.29531	0.000786782	0.11417
0.24391	-0.26799	0.17053	-0.44357	0.12056	-0.22273	0.31037	-0.40474	0.04621	0.05165
0.11649	-0.24817	0.12346	-0.54772	0.09786	0.24967	0.21883	-0.29057	-0.22007	-0.1338
0.23647	-0.27836	0.22177	-0.51228	-0.03519	-0.08186	0.17018	-0.50156	0.10723	-0.01194
0.0709	-0.33465	0.25868	-0.24308	0.06001	0.00584	0.27485	-0.30939	0.07102	0.1527
0.18264	-0.23047	0.1444	-0.59623	0.1517	-0.09278	0.21635	-0.57969	-0.15193	-0.1918
0.16363	-0.25234	0.24865	-0.38194	0.11266	0.05032	0.23997	-0.30628	0.04448	-0.0134
0.25893	-0.29095	0.25709	-0.3717	0.24247	-0.34569	0.20808	-0.44804	0.06087	-0.0178
0.31535	-0.24987	0.34224	-0.4236	0.04191	0.02814	0.28734	-0.33817	-0.05993	-0.05179
0.1308	-0.26989	0.19153	-0.39618	-0.11634	-0.15221	0.34347	-0.35155	0.1958	-0.02018
0.17772	-0.34512	0.14355	-0.68174	0.12342	-0.04268	0.27655	-0.25757	-0.07403	-0.03811
0.10379	-0.22418	0.14395	-0.60793	0.20796	-0.05849	0.12371	-0.58585	-0.10673	-0.08227
0.35648	-0.03969	0.33187	-0.53688	0.0346	-0.01468	0.31596	-0.59514	0.00962	0.05245
0.22076	-0.05192	0.20843	-0.54677	0.25763	0.0359	0.19114	-0.24114	-0.00489	-0.13024
0.12734	0.00885	0.34353	-0.41148	0.36002	0.07316	0.25039	-0.42624	-0.12332	-0.19244
0.12248	-0.113	0.37937	-0.40646	0.1788	0.02109	0.08788	-0.37897	0.2383	0.11659
0.11624	-0.18485	0.25977	-0.68662	-0.06927	-0.12303	0.33194	-0.33856	0.11953	-0.01078
0.1589	-0.14011	-0.01688	-0.53567	0.28965	-0.01214	0.34402	-0.4808	0.06584	-0.16322
0.1696	-0.3269	0.22425	-0.61889	0.27959	-0.05098	0.33354	-0.44415	-0.00408	0.06566
0.10324	-0.17221	0.06859	-0.59489	0.07534	0.15038	0.26136	-0.34182	-0.41847	0.00174
0.15404	-0.30907	0.39818	-0.42604	0.18438	0.08181	0.13275	-0.43097	0.069	-0.13477
0.10519	-0.27953	0.14713	-0.62987	0.28446	-0.10247	0.27076	-0.13469	-0.11543	-0.07735
0.21485	-0.11511	0.22476	-0.4236	0.17431	0.02762	0.22257	-0.39795	0.23732	-0.13256
0.17772	-0.15565	0.19388	-0.51858	0.26084	-0.18001	0.29782	-0.41548	0.06866	-0.12352
0.27105	-0.25864	0.1753	-0.47331	0.06025	-0.06668	0.29583	-0.5249	-0.07327	-0.13784
0.23455	-0.37735	0.43273	-0.51144	0.02183	-0.27577	0.21425	-0.27975	0.20585	0.06032
0.15244	-0.14578	0.19542	-0.5308	0.27768	0.01345	0.21017	-0.48776	-0.19162	-0.14384
0.16623	-0.2126	0.38679	-0.38851	0.24696	0.03304	0.27262	-0.45766	0.08634	-0.04243
0.30961	-0.23276	0.23384	-0.74094	0.05166	-0.26233	0.11738	-0.50655	-0.17318	-0.17054
0.17338	-0.28412	0.13175	-0.20348	0.14106	-0.30951	0.28047	-0.33222	0.19504	0.13481
0.26954	-0.27849	0.2202	-0.46414	0.26681	-0.3198	0.34539	-0.302	0.19633	0.04318
0.31067	-0.24495	0.13813	-0.34751	0.23925	-0.04256	0.23983	-0.39123	0.16137	-0.14878
0.16962	-0.14561	0.08185	-0.21294	0.02094	-0.05011	0.28403	-0.22314	0.18578	-0.05097
0.11953	-0.28623	0.26112	-0.43171	0.20515	0.013	0.28766	-0.36317	0.29365	-0.02821
0.1701	-0.20178	0.28422	-0.4299	0.10628	-0.10738	0.29318	-0.39701	-0.02183	0.13414
0.1181	-0.09428	0.36784	-0.19247	0.1084	-0.19781	0.2026	-0.1863	-0.18238	0.06067
0.18138	-0.14871	0.24561	-0.53796	0.16584	-0.11003	0.16067	-0.25556	-0.13479	0.17144
0.17059	-0.19657	0.23906	-0.24723	0.14514	-0.13867	0.11071	-0.33805	-0.12598	-0.13309
0.17022	-0.17629	0.3073	-0.37863	0.22807	-0.15906	0.28972	-0.27968	0.09194	-0.08989
0.19718	-0.11412	0.19499	-0.59095	0.05563	0.1508	0.35959	-0.3774	-0.1007	0.14272
0.13359	-0.12743	0.11129	-0.30624	0.25249	-0.35158	0.18861	-0.20783	-0.17407	0.11134
0.10202	-0.22703	0.27013	-0.54676	0.18236	-0.12498	0.1236	-0.50596	-0.03696	0.0604
0.13106	-0.11811	-0.02165	-0.18425	0.08479	-0.08733	0.36591	-0.07043	0.19043	0.09613
0.18765	-0.00815	0.27493	-0.27783	0.16	-0.00308	0.30878	-0.53237	0.09911	-0.02672
0.16915	-0.07355	0.23695	-0.59045	0.06585	0.11459	0.2203	-0.42972	0.13829	0.03949
0.20253	-0.25685	0.29471	-0.24276	0.24422	-0.10932	0.26074	-0.49095	-0.14321	-0.08588
0.19335	-0.22032	0.17572	-0.54058	0.16467	0.06267	0.26303	-0.63556	0.02994	-0.00141
0.18223	-0.32569	0.23233	-0.1606	0.13956	0.05812	0.42067	-0.3226	-0.05499	0.15032
0.20658	-0.11433	0.19262	-0.67257	0.08841	0.00342	0.27759	-0.36091	0.09921	0.0017
0.26371	-0.20671	0.12779	-0.45682	0.03978	-0.14057	0.32176	-0.35258	0.21766	-0.04945
0.30065	-0.25896	0.27845	-0.5825	0.2578	-0.20552	0.22153	-0.16557	0.16557	-0.19376
0.28986	-0.23016	0.16168	-0.34878	0.14899	-0.0309	0.33969	-0.64752	0.26344	0.18284
0.26695	-0.15929	0.26959	-0.61106	0.17864	0.06379	0.19298	-0.51273	0.20167	-0.23115
0.29072	-0.16615	0.19996	-0.44359	0.37755	-0.16399	0.25008	-0.34627	-0.09181	0.09142
0.11863	-0.1674	0.12934	-0.53896	0.13647	-0.25137	0.26939	-0.27372	-0.03199	0.03566
0.14681	-0.14645	0.1565	-0.17725	0.209	-0.01015	0.26315	-0.32184	0.10311	-0.11608
0.16619	-0.10883	0.09227	-0.29489	-0.00559	-0.08454	0.25882	-0.33635	-0.03802	-0.32426
0.28966	-0.28858	0.2653	-0.36833	0.08627	-0.06997	0.25734	-0.45558	-0.01731	-0.14041
0.15254	-0.21587	0.19683	-0.65216	0.30706	0.04193	0.26776	-0.42269	0.00746	0.05901
0.20263	-0.09117	0.30047	-0.75032	0.15762	-0.04506	0.32916	-0.52291	0.09286	-0.14233
0.24719	-0.19222	0.14854	-0.5311	0.02136	-0.02427	0.16059	-0.28271	0.18784	-0.08564
0.20716	-0.35211	0.37781	-0.54538	0.19195	0.00621	0.141	-0.48504	0.26283	0.1315
0.22993	-0.18622	0.3139	-0.49207	0.14682	-0.01286	0.17835	-0.3883	-0.12175	-0.08629
0.23966	-0.33669	0.16413	-0.1932	0.31397	-0.08495	0.13792	-0.4427	-0.05239	0.20678
0.20273	-0.11709	0.32177	-0.37045	0.09995	-0.09704	0.38006	-0.32715	-0.19878	-0.03338
0.10952	-0.25008	0.17993	-0.46376	0.31169	0.06036	0.25911	-0.46386	0.07146	0.03015
0.20129	-0.17996	0.34366	-0.4981	0.08544	-0.07211	0.31037	-0.23411	0.01608	-0.0177
0.18311	-0.15132	0.15504	-0.24371	0.18479	-0.14187	0.32471	-0.53241	-0.16278	-0.09737
0.15258	-0.24039	0.2854	-0.24192	0.11164	-0.18149	0.22561	-0.51196	0.33484	0.08856
0.25068	-0.14286	0.20484	-0.29816	0.11201	-0.27822	0.3354	-0.43234	0.11066	-0.10042
0.12227	-0.21897	0.38498	-0.32454	0.16152	-0.07469	0.32069	-0.46975	0.0313	-0.02296
0.24968	-0.24176	0.12556	-0.24314	0.15178	0.04492	0.21693	-0.49685	-0.08868	-0.01784
0.20589	-0.09846	0.13811	-0.37201	0.21113	0.04932	0.23629	-0.52253	-0.06946	-0.17635
0.16409	-0.34851	0.21894	-0.47594	0.38816	-0.07263	0.19805	-0.47554	0.02538	0.01248
0.0847	-0.21106	0.2472	-0.31341	0.14233	-0.13245	0.28634	-0.40959	0.24102	0.05584
0.14178	-0.30925	0.25506	-0.51789	0.21461	-0.0953	0.31391	-0.23723	0.24238	0.05356
0.2138	-0.0872	0.39479	-0.48964	0.17489	-0.09886	0.25722	-0.30036	-0.1401	-0.03515
0.27692	-0.2439	0.26275	-0.23922	-0.07035	0.11761	0.41675	-0.31222	0.33326	0.26857
0.03537	-0.17681	0.11433	-0.50429	0.01226	-0.05358	0.19387	-0.44421	-0.000855666	-0.21755
0.17034	-0.18652	0.21102	-0.50105	0.22157	0.000488983	0.24525	-0.45757	0.07691	-0.06571
0.12683	-0.19518	0.18559	-0.62412	0.18589	-0.12472	0.40308	-0.54435	0.08739	0.01578
0.16545	-0.21494	0.32005	-0.18055	0.14851	-0.09548	0.2063	-0.47068	-0.07142	0.13053
0.08198	-0.08147	0.28346	-0.26504	0.27831	-0.25304	0.2861	-0.22158	0.00585	-0.01057
0.04586	-0.33672	0.20725	-0.55527	0.12333	-0.07692	0.25387	-0.27971	0.22638	-0.03589
0.22679	-0.29949	0.25767	-0.35119	0.07993	-0.03587	0.29368	-0.45866	0.11909	0.2201
0.1801	-0.38412	0.15871	-0.19859	0.3623	0.08436	0.27944	-0.67493	0.08326	-0.1439
0.14211	-0.27577	0.31189	-0.59444	0.14118	-0.04627	0.36451	-0.41171	-0.10995	0.0819
0.23503	-0.21725	0.38256	-0.53531	0.0654	-0.16504	0.34247	-0.40173	-0.07146	-0.1765
0.08868	-0.24885	0.23492	-0.29931	0.10066	-0.14218	0.40252	-0.49719	-0.0207	-0.09454
0.10709	-0.19392	0.29676	-0.19141	0.19185	-0.17535	0.38482	-0.39503	0.15189	-0.01958
0.24294	-0.19078	0.18592	-0.36891	0.2495	-0.11449	0.257	-0.38384	-0.09456	0.24129
0.2491	-0.16908	0.11345	-0.4317	0.03659	-0.11532	0.19924	-0.15073	-0.21154	0.05949
0.05742	-0.30935	0.31078	-0.52145	0.21335	0.08897	0.15904	-0.54277	-0.03756	0.01792
0.13562	-0.1507	0.23791	-0.39876	0.02251	-0.08854	0.29967	-0.4561	0.1592	0.16388
0.20345	-0.30679	0.20592	-0.45041	0.115	-0.20874	0.08201	-0.2369	0.23756	-0.14911
0.15955	-0.15552	0.35538	-0.49214	0.06045	0.01083	0.4188	-0.57621	0.07798	0.05191
0.30007	-0.18922	-0.02219	-0.55687	0.13801	-0.20993	0.4159	-0.43132	0.13322	-0.12312
0.12432	-0.34556	0.21156	-0.4103	0.11733	0.15877	0.18991	-0.37833	0.10993	0.0404
0.1754	-0.29115	-0.00315	-0.47221	0.33431	-0.21305	0.38371	-0.59921	0.2065	-0.24327
0.16882	-0.20044	0.29767	-0.48695	0.09719	0.09239	0.31044	-0.24665	0.10685	-0.0694
0.24784	-0.07668	0.01882	-0.31228	0.29759	-0.20361	0.1971	-0.08069	0.22471	-0.23977
0.1165	-0.20748	0.03332	-0.50458	0.1203	0.06758	0.31091	-0.32038	-0.01762	-0.10963
0.20083	-0.10032	0.43526	-0.40623	0.21677	-0.10759	0.40764	-0.47842	0.23555	-0.0655
0.21929	-0.15063	0.17895	-0.39425	0.14389	-0.04066	0.22652	-0.16017	0.1629	-0.15157
0.16785	-0.15419	0.33918	-0.39798	0.21722	-0.11756	0.28415	-0.42259	0.2295	0.11543
0.25296	-0.11449	0.28785	-0.47739	0.01849	-0.00141	0.23595	-0.44512	-0.18332	-0.05131
0.01049	0.03015	0.21278	-0.41986	0.20169	-0.17132	0.18266	-0.35167	-0.1055	-0.02471
0.0557	-0.21088	0.06767	-0.56848	0.32221	-0.17135	0.29716	-0.52001	0.10974	0.04137
0.06564	-0.2213	0.30078	-0.38282	0.13576	-0.20085	0.26359	-0.40436	0.31704	-0.08788
0.08246	-0.26053	0.30902	-0.41172	0.15693	-0.34957	0.43071	-0.53764	0.13256	-0.04454
0.14646	-0.07542	0.36437	-0.36112	0.06005	-0.31985	0.15234	-0.1649	-0.15068	0.00605
0.17132	-0.20417	0.11034	-0.54006	0.09382	0.00382	0.14433	-0.12648	0.28503	-0.30581
0.20443	-0.43001	0.29652	-0.4763	0.1921	-0.1192	0.2701	-0.45366	0.10087	-0.08037
0.23379	-0.1398	0.23526	-0.26274	-0.03563	-0.32803	0.3139	-0.35689	0.22334	-0.01021
0.23145	-0.29108	0.17877	-0.46111	0.35621	-0.08082	0.21992	-0.50628	0.1296	-0.09438
0.18243	-0.1747	0.20346	-0.59332	0.12459	-0.05686	0.31342	-0.58638	-0.0413	-0.03015
0.21218	-0.15585	0.23777	-0.39773	0.20518	-0.07	0.20268	-0.57717	0.10687	-0.03026
0.16222	-0.07776	0.32798	-0.31058	0.13705	-0.02237	0.20936	-0.30762	-0.3902	-0.03821
0.18747	-0.2742	0.26143	-0.69596	0.0672	-0.08577	0.18927	-0.34631	-0.01115	0.09269
0.12253	-0.14748	0.04979	-0.35319	0.15613	0.0146	0.1596	-0.1937	-0.01376	0.01135
0.12308	-0.05469	0.19304	-0.42616	0.19102	-0.12603	0.13166	-0.45575	-0.02631	0.0596
0.2369	-0.02658	0.20055	-0.47642	0.12685	0.15534	0.36722	-0.38176	0.08598	0.09543
0.18126	-0.21994	0.29303	-0.41874	0.2727	-0.0241	0.21682	-0.40779	-0.24123	0.05075
0.15549	-0.27692	0.14879	-0.38764	0.15903	-0.07586	0.17037	-0.54986	0.05987	-0.05517
0.27929	-0.2063	0.29297	-0.40702	0.05575	0.01709	0.2107	-0.53618	-0.23864	-0.06385
0.29829	-0.16634	0.27776	-0.15133	0.17029	-0.15928	0.11599	-0.52323	-0.28876	0.13542
0.15282	-0.30894	0.31199	-0.70069	0.24328	-0.02387	0.39734	-0.38258	-0.03106	0.21644
0.14099	-0.20431	0.19394	-0.46476	0.24907	-0.39019	0.39739	-0.48622	0.13881	0.09094
0.17828	-0.17736	0.22296	-0.19758	0.04285	-0.22752	0.31057	-0.31251	0.12851	-0.0709
0.24232	-0.1274	0.2252	-0.45154	0.12161	-0.08991	0.26652	-0.08437	-0.06189	-0.145
0.06747	-0.33777	0.34708	-0.60034	0.00898	-0.08919	0.39673	-0.47258	0.2341	0.16545
0.04382	-0.13859	0.26193	-0.45156	0.09224	-0.07605	0.29101	-0.20409	-0.05222	0.07012
0.24061	-0.02636	0.17433	-0.4497	0.17485	-0.28081	0.33245	-0.40449	0.1831	-0.27797
0.14213	-0.14801	0.11773	-0.39202	0.30893	-0.25129	0.22171	-0.50046	-0.15001	0.03937
0.12908	-0.37	0.26964	-0.49087	0.20219	-0.11459	0.27909	-0.20639	0.1389	0.04313
0.16937	-0.1567	0.00928	-0.57921	0.1564	-0.07326	0.12092	-0.5469	0.01143	-0.00266
0.22498	-0.34009	0.10293	-0.38099	0.18325	0.04284	0.3503	-0.3254	-0.08485	-0.20378
0.20944	-0.23384	0.13161	-0.33483	0.10796	-0.28827	0.14527	-0.50394	0.12819	-0.16326
0.18016	-0.11544	0.03142	-0.45866	-0.04559	0.03412	0.3742	-0.43026	0.12321	-0.21265
0.1834	-0.36893	0.26576	-0.54878	0.32327	-0.01464	0.42531	-0.23908	0.18978	-0.04797
0.26033	-0.18857	0.22344	-0.36678	0.26631	-0.00769	0.04963	-0.12806	0.32124	0.0055
0.12368	-0.0976	0.27374	-0.56523	0.0963	-0.06417	0.25625	-0.40616	0.01457	0.11844
0.1772	-0.21915	0.08089	-0.59459	0.02462	-0.04028	0.24752	-0.42647	0.12228	0.18295
0.23414	-0.29513	0.03714	-0.36031	0.21364	-0.17435	0.33199	-0.25587	0.01397	0.13101
0.17808	-0.3062	0.18558	-0.45135	0.23923	0.01765	0.16204	-0.37884	-0.01588	0.03614
0.05897	-0.19405	0.28116	-0.46633	0.28808	-0.19117	0.2007	-0.25876	-0.10718	0.03479
0.20688	-0.20031	0.28786	-0.43575	0.22519	-0.01504	0.26339	-0.46705	-0.16243	0.20234
0.13234	-0.33648	0.03289	-0.31328	0.16513	-0.05131	-0.01602	-0.31584	-0.04507	-0.05309
0.11439	-0.39272	0.3022	-0.22963	0.23031	0.01787	0.22628	-0.33105	0.2128	0.12683
0.05807	-0.05958	0.23396	-0.54099	-0.0607	0.04303	0.21565	-0.30097	0.04265	0.16155
0.15389	-0.18542	0.05333	-0.47974	0.14099	-0.13664	0.33087	-0.50282	-0.07653	0.05343
0.23911	-0.18951	0.29521	-0.15868	0.16782	-0.04365	0.28123	-0.20353	0.12648	-0.06987
0.27279	-0.23691	0.21409	-0.62119	0.13576	0.0043	0.31235	-0.53214	-0.03413	0.03636
0.16552	-0.25407	0.09157	-0.56394	0.15061	7.41323e-05	0.20116	-0.36807	0.0827	0.12855
0.3028	-0.23083	0.35076	-0.38165	0.06694	0.16133	0.34849	-0.41513	0.14488	-0.0712
0.14409	-0.29557	0.20892	-0.16671	0.12869	-0.36823	0.13147	-0.43513	0.17509	0.19238
0.23947	-0.24642	0.2091	-0.54189	-0.01045	-0.18844	0.37512	-0.22135	-0.04265	0.21153
0.21041	-0.09941	0.1521	-0.50513	0.13406	-0.04269	0.25308	-0.27475	-0.04027	-0.16277
0.19735	-0.40903	0.28697	-0.12888	-0.01205	-0.13089	0.34058	-0.30081	-0.02059	0.09832
0.19103	-0.2045	0.27594	-0.48158	0.178	0.09145	0.16841	-0.51415	0.04205	-0.08527
0.20151	-0.20658	0.24174	-0.32416	0.15857	0.09833	0.21154	-0.49891	0.21453	0.14049
0.20468	-0.21454	0.12584	-0.38824	0.1972	0.0044	0.20793	-0.31785	0.27987	-0.07822
0.19061	-0.06327	0.20179	-0.28836	0.09666	0.04298	0.28121	-0.11547	0.2079	0.15992
0.23377	-0.22973	0.38131	-0.41284	0.05723	-0.12729	0.26783	-0.54046	0.22771	0.07022
0.13626	-0.29406	0.28665	-0.36044	0.4018	-0.18895	0.19412	-0.33413	0.05114	0.08208
0.14548	-0.36061	0.38919	-0.49051	0.21912	-0.11848	0.2479	-0.34193	0.21833	-0.27936
0.21904	-0.16493	0.23044	-0.10415	0.05325	-0.27928	0.27046	-0.49565	0.11341	-0.10974
0.23934	-0.14138	0.34476	-0.41969	0.30265	-0.05645	0.24247	-0.23935	-0.09519	0.00686
0.22901	-0.286	0.2817	-0.40585	0.29947	0.04756	0.44827	-0.4399	0.15041	0.1994
0.1914	-0.15008	0.20778	-0.35375	0.0026	-0.06217	0.23689	-0.45176	-0.00732	-0.18501
0.20267	-0.2266	0.2355	-0.39393	0.31395	-0.08886	0.31999	-0.56868	-0.23911	-0.23685
0.11472	-0.14678	0.16241	-0.48948	0.2743	0.13446	0.12361	-0.33265	-0.1343	-0.00521
0.24102	-0.29388	0.38869	-0.39553	0.2088	-0.06418	0.35047	-0.41329	-0.04299	-0.04716
0.3084	-0.25021	0.26772	-0.45041	0.06555	-0.13443	0.36652	-0.32195	-0.02053	0.02308
0.13319	-0.29631	0.23257	-0.52331	0.08575	-0.09344	0.25363	-0.35761	0.21973	-0.065
0.14515	-0.30699	0.19179	-0.35622	0.31333	-0.0725	0.33099	-0.25383	0.29349	0.1944
0.1881	-0.24058	0.26833	-0.3825	-0.05759	0.07702	0.12733	-0.3303	0.14765	-0.08228
0.18444	-0.21148	0.2423	-0.47382	0.04525	-0.115	0.30339	-0.32437	0.00287	-0.09217
0.23055	-0.24008	0.20796	-0.68108	0.37393	-0.0238	0.10101	-0.35185	0.07048	-0.13199
0.33848	-0.18049	0.32141	-0.57765	0.14098	-0.16533	0.26574	-0.32827	0.18322	-0.17635
0.23169	-0.27104	0.19325	-0.40632	0.03595	0.01942	0.11475	-0.58051	0.04229	0.0088
0.26846	-0.01789	0.31431	-0.4388	0.13848	-0.16555	0.35122	-0.52276	0.1054	0.00771
0.18988	-0.18658	0.25473	-0.51755	0.11901	-0.1768	0.27913	-0.26921	0.16423	-0.01752
0.15252	-0.18288	0.23236	-0.17168	0.12335	-0.16127	0.27103	-0.42381	0.0632	0.12772
0.23299	-0.13723	0.189	-0.18729	0.08396	-0.18781	0.34013	-0.29469	0.07275	-0.00698
0.25136	-0.06829	0.25102	-0.51882	0.071	-0.17192	0.14701	-0.41842	0.16258	0.05449
0.07523	-0.0281	0.16631	-0.46256	0.04662	-0.20753	0.31108	-0.38569	-0.23381	0.01945
0.10088	-0.23217	0.32686	-0.33343	0.2405	-0.09831	0.27514	-0.32827	0.12398	-0.02098
0.08517	-0.38092	0.23163	-0.48681	0.32699	-0.06118	0.26793	-0.36902	-0.06498	-0.00695
0.21416	-0.43685	0.17452	-0.48991	0.32627	-0.22156	0.10867	-0.28377	0.01125	-0.19304
0.25502	-0.16667	0.36317	-0.04305	0.06143	-0.078	0.17732	-0.27764	-0.05618	0.1064
0.15116	-0.26267	0.09657	-0.51852	0.17178	-0.09101	0.2184	-0.44118	0.0573	0.1041
0.14107	-0.15914	0.19737	-0.36756	0.15905	-0.08904	0.11349	-0.4297	0.21965	0.08294
0.22255	-0.30618	0.21926	-0.58366	0.42098	-0.04885	0.35229	-0.2902	-0.00712	0.11063
0.19016	-0.14799	0.25364	-0.20652	0.15084	-0.13078	0.26512	-0.47074	-0.13595	-0.08493
0.1677	-0.22075	0.278	-0.37721	0.11123	0.0359	0.32438	-0.44135	0.00517	0.10025
0.29334	-0.21727	0.2264	-0.32191	-0.0579	-0.03963	0.30905	-0.45007	-0.10481	0.08885
0.10183	-0.17014	0.36233	-0.62064	0.16952	0.07395	0.17662	-0.4363	-0.06119	-0.34318
0.18858	-0.14489	0.29275	-0.36863	0.06568	-0.12235	0.18961	-0.47062	0.18272	0.16313
0.14061	-0.25976	0.31616	-0.40838	0.24317	0.01676	0.22241	-0.45733	0.18065	0.07082
0.21085	-0.17768	0.34378	-0.63309	0.20778	-0.20568	0.20273	-0.55938	0.04115	-0.10719
0.26591	-0.06189	0.27056	-0.40724	0.16936	-0.0141	0.17033	-0.54976	-0.29493	0.0222
0.13403	-0.24224	0.07706	-0.54658	0.09997	-0.0657	0.12556	-0.34132	-0.03537	-0.05626
0.1279	-0.22376	-0.00549	-0.63253	0.24772	-0.03825	0.21485	-0.41123	0.0553	0.00986
0.03333	-0.11165	0.32313	-0.53883	0.19652	-0.20511	0.21826	-0.43297	0.03584	-0.0546
0.24346	-0.13235	0.34683	-0.37391	0.17606	-0.1569	0.27619	-0.36359	-0.05651	0.17083
0.14457	-0.16983	0.37371	-0.5256	0.24861	0.01014	0.27971	-0.42411	0.17576	-0.03599
0.10447	-0.18564	0.08349	-0.32996	0.14125	0.08065	0.31443	-0.32572	-0.10056	0.10142
0.18831	-0.18637	0.20908	-0.35166	0.02209	-0.02305	0.28785	-0.41743	-0.18638	0.15706
0.08952	-0.2065	0.36674	-0.227	-0.00647	-0.17591	0.21449	-0.346	-0.03877	0.00254
0.16362	-0.14727	0.10833	-0.50983	0.38912	-0.06286	0.12507	-0.30418	0.13282	0.07313
0.1635	-0.26489	0.17059	-0.34297	0.09147	-0.1263	0.3235	-0.45497	0.12786	-0.22796
0.11715	-0.18165	0.41003	-0.39665	0.07144	-0.00501	0.02415	-0.52145	-0.18538	0.14842
0.064	-0.28627	0.35299	-0.48703	0.2103	-0.23867	0.17543	-0.45878	0.1313	-0.16188
0.10121	-0.14837	0.23092	-0.46569	0.34841	0.12567	0.14069	-0.31713	-0.08652	-0.04612
0.29283	-0.12241	0.23755	-0.60157	0.12955	0.14755	0.20183	-0.41365	0.0128	0.081
0.20678	-0.25509	0.11436	-0.56618	0.3299	0.01997	0.08429	-0.49471	-0.12634	-0.04796
0.16297	-0.14549	0.2473	-0.36179	0.12831	0.07605	0.32232	-0.40949	0.08256	-0.09169
0.28734	-0.29664	0.45586	-0.59427	0.11211	-0.02761	0.11515	-0.3225	0.22227	0.0869
0.24332	-0.38232	0.26911	-0.34533	0.21044	-0.20315	0.2128	-0.49942	0.03118	-0.07715
0.06463	-0.00999	0.20563	-0.25394	0.25714	0.18331	0.27887	-0.53907	0.09126	-0.06967
0.16049	-0.26538	0.13643	-0.40464	0.07826	-0.01233	0.12043	-0.39461	0.04528	-0.07616
0.24656	-0.18675	0.27826	-0.30684	0.18407	-0.13407	0.10543	-0.55136	-0.23848	-0.23634
0.1725	-0.19827	0.20979	-0.45324	0.19679	-0.11359	0.33902	-0.40105	0.01044	-0.05587
-0.00609	-0.20158	0.2703	-0.6778	0.06239	0.02383	0.34149	-0.36679	0.03219	-0.10869
0.19935	-0.21958	0.36566	-0.2547	0.06842	-0.06919	0.35586	-0.38218	0.09322	0.15268
0.11044	-0.28971	0.19588	-0.36573	0.0408	-0.06812	0.18719	-0.52198	0.08369	0.08714
0.17626	-0.18369	0.20588	-0.19269	0.13639	-0.15226	0.21203	-0.66215	0.10392	-0.07905
0.10313	-0.21435	0.11727	-0.19416	0.11868	-0.19084	0.36	-0.4685	0.16518	-0.22852
0.10247	-0.23136	0.24894	-0.66161	0.00366	0.03977	0.18611	-0.56663	0.12646	0.32279
0.23524	-0.24014	0.20736	-0.63963	-0.01706	0.18792	0.29313	-0.40519	0.18016	-0.06363
0.12579	-0.06062	0.10462	-0.50821	0.28451	0.01461	0.25612	-0.18789	-0.20665	0.18786
0.24497	-0.30433	0.41188	-0.37225	-0.01858	-0.06182	0.1827	-0.27201	0.1254	0.10646
0.27699	-0.30718	0.32892	-0.40455	0.23098	0.0981	0.30504	-0.63145	0.14182	-0.01562
0.20298	-0.01709	0.13732	-0.56679	0.08963	-0.00818	0.15517	-0.24709	0.14855	0.06821
0.31256	-0.34656	0.17405	-0.32959	0.21612	0.19512	0.21626	-0.28904	0.12848	0.10038
0.24795	-0.24907	0.07932	-0.46588	0.22378	-0.08028	0.17456	-0.45071	-0.06922	0.08692
0.17607	-0.24791	0.31028	-0.29149	0.26319	-0.01344	0.21304	-0.09184	-0.1254	0.07507
0.27638	-0.33789	0.27046	-0.63774	-0.00828	-0.14906	0.33447	-0.4425	-0.05981	-0.10609
0.15528	-0.18509	0.21869	-0.67135	0.15141	-0.01721	-0.02068	-0.42623	0.23943	-0.08585
0.21802	-0.21573	0.3409	-0.49015	0.13625	-0.12541	0.29793	-0.25201	0.0391	-0.10653
0.00816	-0.29547	0.0487	-0.2881	-0.10961	-0.0979	0.32251	-0.52852	0.08912	-0.02635
0.2507	-0.30913	0.17098	-0.42504	0.16318	0.03367	0.16506	-0.37055	-0.00037621	-0.07351
0.2605	-0.17848	0.3906	-0.09122	0.12701	-0.2742	0.26449	-0.45485	-0.10056	0.17354
0.2115	-0.1804	0.19874	-0.44373	0.04656	-0.10875	0.13823	-0.3152	-0.07801	-0.0147
0.14495	-0.32509	0.31139	-0.30136	0.14847	-0.07144	0.16816	-0.29653	-0.02429	-0.0044
0.24655	-0.21071	0.34765	-0.3529	0.23315	-0.01923	0.29255	-0.36849	-0.27413	0.12013
0.17316	-0.29887	0.10141	-0.11046	0.04807	-0.09061	0.19891	-0.34276	-0.08018	0.04719
0.23525	-0.13001	0.189	-0.49951	0.08563	-0.208	0.22575	-0.49275	-0.061	0.10285
0.12222	-0.14853	0.1468	-0.15089	0.0098	-0.02367	0.19717	-0.41746	-0.08125	-0.08408
0.24589	-0.25509	0.18791	-0.37614	0.14043	0.04506	0.27433	-0.32925	-0.21877	0.07734
0.21228	-0.21852	0.26509	-0.43777	0.11705	0.04422	0.33327	-0.25465	0.10333	-0.05804
0.37987	-0.30562	0.17326	-0.39055	0.09757	0.01595	0.32132	-0.26325	-0.07916	0.4015
0.27859	-0.2008	0.10795	-0.59927	0.00951	0.03362	0.27405	-0.27373	-0.1007	-0.03314
0.20125	-0.3018	0.22733	-0.57293	0.23256	-0.05128	0.30028	-0.29079	0.0553	-0.0139
0.21547	-0.31831	0.17237	-0.57061	0.33298	-0.36214	0.3177	-0.46395	0.15465	0.02687
0.19917	-0.12335	0.29202	-0.27117	0.0531	-0.06532	0.1405	-0.47579	0.01639	-0.27263
0.14131	-0.19893	0.29887	-0.49003	0.25636	-0.19366	0.17498	-0.59701	-0.0168	0.3082
0.18289	-0.000202939	0.02685	-0.54619	0.30398	0.38916	0.24465	-0.14604	0.10639	0.10838
0.08837	-0.35203	0.23608	-0.47358	0.17231	-0.07879	0.16363	-0.31714	0.24685	-0.26976
0.20584	-0.23786	0.2324	-0.51116	0.37123	-0.11044	0.23298	-0.31268	-0.33383	0.19648
0.16648	-0.37836	0.28284	-0.34833	0.31967	-0.09259	0.39522	-0.37438	0.12066	-0.1601
0.17072	-0.15399	0.17002	-0.4183	0.37019	-0.30315	0.04748	-0.60071	-0.07623	-0.14009
0.02821	-0.36291	0.21104	-0.38788	0.22116	0.03664	0.26312	-0.2772	-0.05156	0.07041
0.14124	-0.26622	0.14287	-0.51509	0.16006	0.2011	0.12166	-0.35155	0.20307	0.21874
0.11047	-0.06206	0.2962	-0.14651	0.06369	0.00735	0.22017	-0.38929	0.11917	0.12359
0.30641	-0.18496	0.23126	-0.46717	0.08104	-0.13707	0.24373	-0.3824	-0.1727	-0.10502
0.18141	-0.15178	0.20268	-0.55453	0.20418	-0.27657	0.17298	-0.61652	-0.11903	-0.04741
0.03329	-0.36529	0.35221	-0.20348	0.0577	0.09783	0.26973	-0.4334	0.03428	-0.2602
0.21517	-0.20856	0.16999	-0.23529	0.16344	0.10857	0.33172	-0.33092	0.00698	-0.07418
0.12268	-0.37685	0.18414	-0.59719	0.23033	-0.16057	0.38418	-0.49285	0.01635	-0.01244
0.15939	-0.17321	0.06827	-0.2941	0.04676	-0.04319	0.37017	-0.30973	0.09429	0.10201
0.2329	-0.23316	0.30426	-0.17869	0.0754	-0.07368	0.37489	-0.35622	0.07018	0.10227
0.25037	-0.20082	0.25685	-0.45401	0.23966	-0.14805	0.27479	-0.29175	-0.13048	0.1799
0.35841	-0.24806	0.24311	-0.36192	0.19493	-0.01882	0.13053	-0.10904	0.19035	-0.16468
0.10026	-0.23146	0.24846	-0.23487	0.2191	-0.16783	0.27583	-0.18442	-0.02817	-0.0134
0.24506	-0.22043	0.11875	-0.455	0.14826	-0.17195	0.25827	-0.30476	0.05716	-0.27202
0.23612	-0.26989	0.24412	-0.49003	0.15288	0.00563	0.10539	-0.5801	-0.05465	-0.0153
0.18604	-0.26255	0.14062	-0.33841	0.04358	-0.08445	0.27197	-0.20027	-0.22964	0.05111
0.14724	-0.29448	0.31904	-0.63805	0.18695	-0.06589	0.25138	-0.42478	0.09824	-0.03993
-0.00154	-0.38595	0.34922	0.02235	-0.1492	-0.03837	0.29024	-0.32656	-0.23851	-0.21502
0.09986	-0.39185	0.23026	-0.48546	0.22316	-0.05443	0.23542	-0.40242	0.00715	-0.05417
0.20494	0.00854	0.15942	-0.48679	-0.10382	-0.00167	0.20235	-0.33525	-0.08092	-0.20281
0.19345	-0.19004	0.21729	-0.38959	0.21707	0.03419	0.25323	-0.24486	0.10342	0.2066
0.20792	-0.22264	0.21885	-0.53678	0.21171	-0.00686	0.31592	-0.4719	-0.27214	0.0161
0.30735	-0.17334	0.15523	-0.0719	0.33558	-0.28641	0.32919	-0.49208	0.27122	0.18467
0.17827	-0.23226	0.16963	-0.36356	0.09328	0.20934	0.32271	-0.11244	-0.08502	0.26235
0.25732	-0.22405	0.10765	-0.44225	0.06458	0.12135	0.25681	-0.47807	0.19662	0.06353
0.1682	-0.10176	0.20323	-0.37482	0.24139	0.00667	-0.000598097	-0.41425	0.12944	0.23169
0.12273	-0.22174	0.17787	-0.37253	0.16724	-0.1224	0.13879	-0.4153	-0.18025	4.03698e-05
0.19695	-0.12825	0.07006	-0.48955	0.10133	-0.12567	0.12937	-0.14501	-0.07877	0.00509
0.11735	-0.28893	0.30249	-0.42428	0.25788	-0.05483	0.20107	-0.42959	0.04938	-0.23085
0.18682	-0.21249	0.27345	-0.43283	0.09639	-0.1185	0.3315	-0.29417	-0.12271	-0.20978
0.2501	-0.05305	0.18099	-0.22494	0.27083	-0.07491	0.23511	-0.38776	0.03387	8.07494e-05
0.26647	-0.1313	0.27914	-0.35723	0.20938	-0.04687	0.29503	-0.4895	-0.14882	0.08113
0.30139	-0.21739	0.4387	-0.58743	0.03087	-0.04785	0.23062	-0.41537	0.18775	0.02199
0.07273	-0.15857	0.05607	-0.44206	0.13401	0.000844607	0.21693	-0.46461	0.10381	0.09965
0.1549	-0.29924	0.22975	-0.50997	0.22941	-0.12079	0.38076	-0.09733	-0.23615	-0.17803
0.24053	-0.07994	0.22567	-0.3367	0.09927	0.06684	0.22093	-0.37665	0.15898	-0.19222
0.22784	-0.28665	0.3853	-0.43046	0.22705	-0.01538	0.24575	-0.35485	0.17219	-0.19506
0.13675	-0.22291	0.27348	-0.39001	0.09735	-0.06856	0.19591	-0.50149	-0.07655	-0.10824
0.25691	-0.11932	0.3716	-0.67445	0.11091	-0.18475	0.19826	-0.29124	-0.06148	-0.0294
0.25307	-0.22313	0.23806	-0.39033	0.18827	-0.0585	0.16509	-0.15316	0.08674	-0.05024
0.05359	-0.22716	0.14967	-0.34511	0.18904	-0.25346	0.26716	-0.40683	-0.02486	-0.07686
0.17599	-0.11355	0.33754	-0.41294	-0.00594	0.00513	0.22004	-0.52985	-0.0433	0.01445
0.13905	-0.27723	0.24696	-0.58874	0.20334	-0.31989	0.30725	-0.39334	0.07322	-0.29454
0.19092	-0.18115	0.41218	-0.1946	0.19242	-0.37443	0.26178	-0.27303	-0.2185	0.06539
0.15945	-0.24373	0.2264	-0.4511	0.23429	-0.06548	0.34383	-0.09306	0.09027	-0.17469
0.24144	-0.12781	0.32563	-0.32089	0.19423	-0.24052	0.29253	-0.34563	-0.24675	-0.01999
0.12535	-0.16914	0.16167	-0.14764	0.10015	-0.10332	0.35538	-0.20452	0.22737	0.17609
0.24857	-0.16924	0.09566	-0.60618	0.25188	-0.04661	0.41236	-0.54303	-0.14593	0.10369
0.23728	-0.11424	0.28416	-0.37474	-0.07916	0.14114	0.26484	-0.41587	0.0231	-0.07561
0.18836	-0.25766	0.17481	-0.43845	0.15724	-0.08091	0.20492	-0.55088	0.09703	-0.21999
0.18459	-0.25825	0.35479	-0.30575	-0.06406	-0.04344	0.10912	-0.19174	0.04851	-0.03304
0.22614	-0.32841	0.14266	-0.34391	0.07267	-0.00593	0.14665	-0.53449	-0.02085	-0.09792
0.25081	-0.05501	0.30908	-0.59899	0.12881	-0.10515	0.30107	-0.25585	0.28459	0.08973
0.17713	-0.27229	0.39803	-0.21905	0.17701	-0.04304	0.16324	-0.04395	0.13677	-0.06459
0.11199	-0.1744	0.06795	-0.30291	0.2293	0.16941	0.41841	-0.26756	-0.24239	-0.04436
0.15332	-0.04751	0.30461	-0.4372	0.05902	0.00419	0.24201	-0.47225	0.44936	0.0829
0.23078	-0.16999	0.09465	-0.44905	0.09957	-0.15666	0.2056	-0.42617	-0.40096	0.00307
0.05615	-0.2892	0.27975	-0.40614	0.17714	-0.05752	-0.00532	-0.32339	0.23374	0.00843
0.11408	-0.22284	0.21307	-0.42516	0.21031	-0.05976	0.26109	-0.33208	0.21523	-0.28793
0.17902	-0.19155	0.26412	-0.62885	0.36288	0.00883	0.38801	-0.28286	-0.00561	-0.16217
0.16495	-0.15904	0.21656	-0.18196	0.26743	-0.11706	0.26422	-0.3021	0.08787	0.22419
0.24349	-0.26977	0.13821	-0.34468	0.1861	-0.00611	0.31648	-0.60988	0.19148	-0.27711
0.21194	-0.15228	0.37513	-0.43146	0.01232	0.10979	0.24733	-0.44072	0.04691	-0.06506
0.27853	-0.08598	0.13171	-0.47595	0.2978	0.00378	0.17329	-0.41084	0.00623	-0.0918
0.22386	-0.17858	0.30642	-0.53978	-0.03419	-0.07125	0.40717	-0.40955	0.11503	-0.09645
0.19046	-0.25109	0.26412	-0.64625	0.15072	0.05094	0.15687	-0.22481	-0.119	0.15877
0.33236	0.08726	0.14071	-0.43278	0.15288	-0.02653	0.14142	-0.51668	0.27027	-0.03873
0.28433	-0.28931	0.19982	-0.38678	0.13982	-0.17518	0.18397	-0.425	-0.04168	0.11604
0.14428	-0.17716	0.29666	-0.42159	0.2335	-0.18629	0.21709	-0.4102	-0.1591	-0.10287
0.31499	-0.1917	0.21817	-0.48051	0.19264	-0.06162	0.43166	-0.43417	0.25722	0.0595
0.24372	-0.07149	-0.01413	-0.33212	0.26577	-0.00307	0.10673	-0.59974	-0.01058	0.0864
0.27318	-0.22406	0.22465	-0.51921	-0.11523	-0.10497	0.30587	-0.60537	0.04297	-0.14723
0.24636	-0.28177	0.20293	-0.35321	0.27028	-0.01276	0.21182	-0.48488	0.15896	0.11037
0.14028	-0.24747	0.40148	-0.56332	0.23306	0.12079	0.20255	-0.45903	0.01961	-0.07047
0.24931	-0.19365	0.23722	-0.42213	0.12566	-0.17343	0.21693	-0.28796	0.02521	0.11074
0.21477	-0.05067	0.2399	-0.50204	0.15166	-0.13185	0.08138	-0.36873	-0.40894	0.22853
0.12882	-0.04102	0.13772	-0.4323	0.14431	-0.17926	0.34418	-0.19409	-0.00506	0.03794
0.08234	-0.09922	0.30204	-0.49474	0.26834	-0.3074	0.37014	-0.30093	-0.10793	-0.07887
0.28398	-0.06109	0.15328	-0.48606	0.15465	0.06884	0.39927	-0.4833	-0.10797	0.01437
0.19036	-0.38349	0.22167	-0.65679	0.25368	-0.03579	0.25848	-0.36578	-0.19918	0.04045
0.19952	-0.33143	0.33883	-0.21294	0.06696	-0.25223	0.23094	-0.504	-0.04197	-0.17352
0.15475	-0.16104	0.18867	-0.48393	0.11887	0.05241	-0.01813	-0.3664	0.23715	0.14749
0.24533	-0.42159	0.20759	-0.23427	0.09374	0.05597	0.24158	-0.28949	0.04223	-0.11278
0.19458	-0.20542	0.31428	-0.30751	0.19281	-0.14324	0.38732	-0.43716	0.02437	0.03023
0.20791	-0.11189	0.03206	-0.31994	0.05717	-0.05162	0.18139	-0.42072	-0.09662	-0.18265
0.10377	-0.18573	0.16968	-0.35345	0.23204	-0.10819	0.31967	-0.28069	0.00706	0.00275
0.12004	-0.16003	0.17761	-0.47221	0.28054	-0.01029	0.30766	-0.41272	-0.11995	-0.00404
0.14677	-0.08885	0.33507	-0.37711	0.24878	-0.08454	0.09838	-0.36086	-0.15838	-0.08299
0.19882	-0.24519	0.22677	-0.39848	0.18064	-0.06536	0.20221	-0.56076	-0.03584	0.35457
0.20451	-0.09166	0.12544	-0.36344	0.14212	0.08923	0.1761	-0.14507	0.00127	0.004
0.2448	-0.26652	0.21346	-0.48091	0.17934	-0.10859	0.07106	-0.52402	0.092	0.18492
0.17306	-0.27366	0.21294	-0.36944	0.41027	-0.01477	0.17028	-0.04638	-0.01208	-0.26951
0.04444	-0.25497	0.34737	-0.40096	0.05819	-0.00304	0.36235	-0.35395	0.0347	-0.08044
0.20374	-0.31763	0.24426	-0.2689	0.17744	-0.02568	0.3362	-0.24952	0.2019	-0.40987
0.08013	-0.277	0.31625	-0.48202	-0.02601	0.04479	0.32564	-0.49928	0.11767	-0.0832
0.16206	-0.25762	0.3106	-0.39579	0.29177	-0.10435	0.34992	-0.31269	0.12653	0.15363
0.13049	-0.22008	0.29449	-0.37598	0.26727	-0.0295	0.17985	-0.26605	0.07678	-0.02815
0.11648	-0.24019	0.17452	-0.43455	-0.06354	-0.155	0.32158	-0.38644	-0.00986	-0.13817
0.26749	-0.22057	0.13132	-0.16873	0.23482	0.07033	0.22647	-0.35806	0.42752	0.02454
0.18933	-0.11356	0.34876	-0.54173	0.19163	-0.06148	0.3196	-0.32175	-0.05658	-0.07844
0.11383	-0.10993	0.38758	-0.56361	0.14165	-0.12862	0.30208	-0.63109	0.11638	0.09316
-0.02004	-0.16657	0.16614	-0.40452	0.04071	-0.27457	0.21001	-0.34004	0.06055	0.24361
0.14974	-0.17454	0.39961	-0.3293	0.07047	-0.10249	0.20523	-0.66557	0.35814	0.09208
0.15602	-0.21452	0.32493	-0.3609	0.155	-0.14861	0.30202	-0.13788	-0.07121	0.00553
0.13773	-0.25266	0.08623	-0.42613	0.18711	-0.1085	0.08054	-0.43563	-0.08511	-0.1246
0.11795	-0.34707	0.25421	-0.4246	0.18461	-0.00276	0.20257	-0.37402	0.13	-0.0302
0.03553	-0.14574	0.21702	-0.60572	0.0527	-0.12893	0.13848	-0.40743	0.11388	-0.09071
0.24205	-0.33182	0.34344	-0.58093	0.11857	-0.09859	0.19334	-0.4283	0.09498	0.07644
0.17945	-0.17371	0.07026	-0.59254	0.2727	0.00202	0.24713	-0.38072	-0.05614	0.00032305
0.07978	-0.24034	0.30837	-0.67244	0.04778	-0.12018	0.34578	-0.22548	-0.28877	0.07612
0.18786	-0.34572	0.19525	-0.51369	0.12094	-0.18715	0.26048	-0.40734	-0.04251	0.05841
0.21203	-0.18237	0.22111	-0.46927	-0.07068	-0.15853	0.25992	-0.24877	-0.16044	-0.02491
0.24346	-0.12735	0.22149	-0.33287	0.10539	-0.049	0.29286	-0.41667	0.27466	0.02592
0.20206	-0.24503	0.11587	-0.50702	-0.03765	0.03261	0.41479	-0.24795	0.06952	-0.07728
0.20246	-0.11433	0.20281	-0.5262	0.00805	0.01339	0.18358	-0.24007	-0.14559	-0.03901
0.14327	-0.11397	0.29716	-0.49439	0.15954	0.04328	0.22865	-0.21503	0.15253	0.08746
0.14548	-0.12687	0.25008	-0.13151	0.23956	-0.02223	0.06512	-0.53394	0.1768	0.03052
0.24193	-0.31977	0.38618	-0.34055	0.1341	-0.0631	0.31297	-0.37302	0.00783	-0.12648
0.20137	-0.31475	0.06956	-0.60523	0.05189	-0.12817	0.14655	-0.48318	-0.0446	0.0495
0.10358	0.01087	0.24485	-0.48296	0.2167	0.04407	0.09848	-0.56123	-0.0891	-0.11704
0.01225	-0.12821	0.10703	-0.49263	-0.09915	-0.1253	0.28508	-0.51139	-0.03429	-0.19067
0.19459	-0.30718	0.18067	-0.30131	0.20063	-0.14236	0.12033	-0.42184	0.44936	-0.04271
0.14813	-0.24508	0.12416	-0.2926	0.36034	-0.00387	0.40557	-0.52246	0.18612	0.17037
0.2363	-0.21387	0.22901	-0.5658	0.27448	0.03656	0.35582	-0.31522	0.42116	-0.10763
0.25385	-0.25977	0.28693	-0.47506	0.08435	0.01165	0.17847	-0.45888	-0.11189	-0.06144
0.29044	-0.19245	0.16419	-0.04453	0.1783	-0.11197	0.35374	-0.52237	-0.10291	0.04411
0.16196	-0.25546	0.42074	-0.28196	0.24942	0.09122	0.2364	-0.42009	-0.07159	0.06497
0.25272	-0.12939	0.22971	-0.62646	0.0992	-0.04683	0.25808	-0.58021	-0.25134	-0.06468
0.19836	-0.17778	0.36761	-0.32959	0.20415	-0.04084	0.2272	-0.36358	-0.01051	0.18025
0.13148	-0.25134	0.21354	-0.17245	0.25044	-0.27181	0.22462	-0.61607	0.00503	-0.02919
0.11964	-0.0362	0.25208	-0.47444	0.19981	-0.12087	0.10936	-0.21428	-0.18918	0.04346
0.08606	-0.11516	0.2843	-0.44206	-0.10147	-0.15148	0.20186	-0.44592	-0.15657	-0.06592
0.23279	-0.29922	0.39842	-0.45005	0.00205	-0.03911	0.22186	-0.42368	0.11962	0.32687
0.18353	-0.15904	0.25326	-0.22797	0.00766	-0.0213	0.05891	-0.17	0.02302	-0.25781
0.07841	-0.19268	0.12044	-0.67276	0.1252	-0.22023	0.11191	-0.17834	0.26308	-0.17219
0.22583	-0.19621	0.32294	-0.44872	0.13357	0.000429623	0.27087	-0.46888	-0.11522	0.1202
0.21574	-0.37979	0.1766	-0.40289	0.15075	-0.34914	0.09829	-0.21919	-0.09986	0.14101
0.22808	-0.32513	0.33189	-0.50112	0.18706	0.11254	0.31987	-0.29196	0.09946	-0.000686286
0.18007	-0.20118	0.24382	-0.57062	0.09705	-0.0582	0.09617	-0.4103	-0.0793	-0.16593
0.09337	-0.21409	0.1663	-0.43632	0.22211	-0.20312	0.2518	-0.54503	-0.0394	-0.15763
0.0502	-0.20371	0.33999	-0.53125	0.08894	-0.06101	0.24945	-0.28879	-0.03603	-0.14477
0.16578	-0.29312	0.08804	-0.4695	0.26768	-0.20515	0.3275	-0.50606	0.13726	0.05893
0.15122	-0.20698	0.13846	-0.53524	0.1351	-0.16532	0.2313	-0.37004	0.14259	-0.06139
0.20711	-0.29882	0.33058	-0.30235	-0.02997	0.09949	0.27949	-0.43326	0.37199	-0.09324
0.217	-0.30502	0.0037	-0.60972	0.21697	-0.02345	0.09434	-0.27902	0.19261	-0.11647
0.20797	-0.1788	0.10504	-0.57071	-0.02975	-0.24157	0.24894	-0.54725	-0.07365	0.07567
0.24635	-0.04569	0.08731	-0.46828	0.20359	-0.24085	0.19146	-0.18986	0.11327	-0.16622
0.11243	-0.09417	0.17131	-0.62424	0.13426	-0.13291	0.30298	-0.25211	0.14632	0.10126
0.13273	-0.11315	0.3978	-0.30172	0.11555	-0.12232	0.12258	-0.40533	0.03274	-0.10886
0.22457	-0.29252	0.32745	-0.40295	0.2365	-0.03811	0.17687	-0.24345	-0.00332	-0.08148
0.1525	-0.11102	0.18619	-0.46726	0.05132	-0.13007	0.46426	-0.52913	-0.06384	0.07389
0.11749	-0.22759	0.26351	-0.47305	0.11962	-0.08845	0.27567	-0.44788	0.041	-0.05675
0.30935	-0.2147	0.31286	-0.52555	0.15268	0.05397	0.4334	-0.50922	0.2265	-0.2164
0.26935	-0.34745	0.15287	-0.50786	0.08639	-0.25865	0.2495	-0.48067	-0.14466	0.12729
0.22545	-0.38784	0.23667	-0.44229	0.10472	-0.07421	0.2742	-0.39971	0.19418	-0.23396
0.13111	-0.09986	0.30613	-0.42443	0.25069	-0.38854	0.18375	-0.37305	0.10063	0.05794
0.22054	-0.12783	0.26085	-0.56495	0.12317	0.00902	0.14511	-0.38041	0.14663	0.11354
0.21645	-0.23802	0.23568	-0.56049	0.19678	-0.18766	0.22944	-0.33062	-0.08662	0.24684
0.1543	-0.19902	0.18296	-0.2963	0.31639	-0.22645	0.01626	-0.30865	-0.03227	0.11998
0.34858	-0.15465	0.01386	-0.60337	0.12444	-0.00132	0.47941	-0.54634	0.35645	0.27565
0.18621	-0.21301	0.11692	-0.62898	0.18373	-0.02252	0.29161	-0.4535	0.12262	0.07605
0.22123	-0.31115	0.29958	-0.42243	-0.04722	0.00267	0.2629	-0.10149	0.02313	0.05966
0.1091	-0.27057	0.28011	-0.41935	0.1428	0.0106	0.25943	-0.61129	-0.05636	-0.34692
0.22419	-0.17143	0.20548	-0.59825	0.25044	-0.21793	0.23177	-0.29934	0.04479	-0.00833
0.17053	-0.16041	0.27722	-0.35561	0.37066	0.05813	0.16617	-0.29096	0.1359	-0.18426
0.14599	-0.22616	0.24008	-0.46966	0.0918	-0.12765	0.31545	-0.5675	0.0679	0.22648
0.09982	-0.16306	0.17335	-0.61096	0.22989	0.10547	0.39623	-0.34999	-0.00979	-0.24071
0.10371	-0.20766	0.24636	-0.34092	0.26663	-0.14126	0.38436	-0.18986	-0.1783	-0.12405
0.14223	-0.14106	0.22191	-0.45391	0.1053	-0.19183	0.26065	-0.53939	0.10903	-0.16327
0.22706	-0.38341	0.16911	-0.43242	0.02779	-0.10045	0.27023	-0.43748	-0.05419	0.19239
0.28674	-0.16239	0.17445	-0.58624	0.28519	-0.40762	0.26424	-0.21059	-0.04715	-0.08901
0.18617	-0.13037	0.26619	-0.57203	0.08415	-0.02893	0.30083	-0.5571	0.31365	0.0491
0.15225	-0.16045	0.28079	-0.47903	0.22335	-0.19889	0.24385	-0.16091	0.02683	0.19466
0.29836	-0.2249	0.14624	-0.33867	0.22234	-0.02129	0.37714	-0.38826	0.01427	0.13843
0.09568	-0.30189	0.2509	-0.44263	0.33031	0.00464	0.15406	-0.56039	0.28969	0.15627
0.35036	-0.1052	0.27157	-0.17688	0.18998	-0.1056	0.28641	-0.27053	0.04659	0.04355
0.18393	-0.14123	0.24881	-0.14791	0.20142	0.06873	0.19166	-0.2514	0.09037	-0.06065
0.0548	-0.23283	0.23349	-0.47368	0.13249	-0.21029	0.1118	-0.19242	0.0816	-0.01176
0.14689	-0.34032	0.15426	-0.48581	0.05168	-0.03912	0.33031	-0.45564	0.14975	-0.21156
0.07308	-0.33466	0.30895	-0.48587	0.23109	-0.06401	0.31565	-0.32784	-0.15628	-0.06264
0.20704	-0.20858	0.34761	-0.23727	0.14119	-0.11837	0.281	-0.36737	-0.27056	0.03285
0.17513	-0.23658	0.24353	-0.58459	-0.09628	-0.12583	0.17703	-0.41624	-0.02491	-0.05055
0.13533	-0.14333	0.32711	-0.47357	0.22128	0.0406	0.32597	-0.21722	0.10528	0.29022
0.25647	-0.23434	0.23736	-0.3472	0.14856	0.32995	0.20859	-0.26788	0.11491	-0.10003
0.19256	-0.19935	0.22444	-0.53496	0.08429	-0.04486	0.19866	-0.45942	-0.43617	-0.02135
0.18229	-0.22084	0.09569	-0.6223	0.10675	-0.32534	0.1377	-0.2898	0.07599	0.09445
0.16798	-0.15495	0.27586	-0.50864	0.11729	-0.1398	0.23341	-0.4336	0.06529	0.2441
0.19066	-0.15409	0.17188	-0.3085	0.12753	-0.01614	0.32257	-0.39917	-0.17959	-0.08123
0.15263	-0.29787	0.20694	-0.15454	0.18825	-0.22012	0.14297	-0.46059	0.057	-0.08037
0.1823	-0.4245	0.17692	-0.50077	0.07036	-0.07695	0.16433	-0.35503	0.02192	-0.17826
0.17293	-0.29025	0.04423	-0.59629	0.25906	0.06741	0.33775	-0.20088	-0.21654	-0.05026
0.3355	-0.19496	0.38714	-0.39961	0.03027	-0.18392	0.1412	-0.36741	0.33929	0.02073
0.18903	-0.23955	0.31669	-0.55787	0.06929	-0.189	0.23187	-0.29168	0.18515	-0.07572
0.22461	-0.2105	0.2011	-0.41606	0.32206	-0.00148	0.11265	-0.40275	0.42111	0.013
0.19279	-0.07032	0.39352	-0.12179	0.26817	-0.15908	0.20809	-0.4573	-0.01704	0.03648
0.15379	-0.15766	0.16708	-0.40742	0.01995	-0.08923	0.3551	-0.64374	-0.02443	0.04795
0.29393	-0.13323	0.33517	-0.42262	0.22551	-0.18858	0.37846	-0.19314	0.11849	-0.00581
0.1924	-0.19949	0.1748	-0.28626	0.17913	-0.12386	0.29505	-0.56146	0.05341	-0.01618
0.03529	-0.20195	0.06371	-0.65258	0.278	-0.1521	0.44868	-0.61203	0.10709	-0.18645
0.17618	-0.17917	0.16272	-0.56158	0.13785	-0.08671	0.0991	-0.41898	0.25306	0.01049
0.09985	-0.27567	0.15883	-0.49155	0.06644	-0.05698	0.2221	-0.59224	0.0358	-0.10148
0.23111	-0.34279	0.19421	-0.21539	0.1789	0.00856	0.29141	-0.32993	-0.49457	0.04431
0.14778	-0.29501	0.35501	-0.38749	0.09681	0.18322	0.29183	-0.38724	-0.13056	-0.01782
0.18957	-0.27013	0.26066	-0.14523	0.1341	-0.059	0.32367	-0.28556	-0.26871	0.11169
0.19094	-0.32308	0.07324	-0.19352	0.14801	0.04836	0.3137	-0.42227	0.22602	-0.02756
0.30853	-0.32483	0.3909	-0.42825	0.1703	-0.24685	0.24098	-0.59387	0.31294	-0.13273
0.12742	-0.2745	0.19454	-0.38548	-0.08969	0.11753	0.2087	-0.29585	-0.05831	-0.0122
0.21677	-0.16213	0.25462	-0.61921	0.25268	-0.04754	0.22937	-0.52103	-0.23111	0.03562
0.2014	-0.19434	0.26816	-0.4191	0.24242	-0.03976	0.10811	-0.41551	0.02658	-0.04429
0.20806	-0.16675	0.20548	-0.26368	0.12563	-0.20018	0.32732	-0.47632	0.07785	-0.05384
0.06538	0.02485	0.25264	-0.29119	0.19062	-0.09378	0.22101	-0.46027	0.23953	-0.03338
0.20008	-0.36337	0.26889	-0.2255	0.04619	-0.13297	0.18601	-0.32539	0.10226	-0.16331
0.22154	-0.26023	0.36711	-0.52007	0.01662	0.00855	0.23814	-0.59662	0.09744	-0.07839
0.2366	-0.22217	0.2539	-0.4786	0.15443	0.07325	0.3548	-0.60361	0.19602	-0.13879
0.19343	-0.12481	0.18592	-0.32041	0.20531	-0.08154	0.1145	-0.38178	0.06256	-0.0789
0.16367	-0.23085	0.29958	-0.375	0.30691	-0.09973	0.21132	-0.45989	0.04063	-0.05358
0.15769	-0.23458	0.25372	-0.1439	0.05566	-0.04638	0.26888	-0.59173	-0.0222	-0.09609
0.14791	-0.25803	0.1033	-0.47872	0.21189	-0.055	0.33679	-0.34079	-0.0455	-0.06155
0.13589	-0.26876	0.22106	-0.40635	-0.02767	-0.25499	0.31234	-0.44945	-0.05202	-0.04692
0.16605	-0.12712	0.09436	-0.47456	0.23198	-0.07673	0.28264	-0.34595	-0.00982	0.06576
0.21716	-0.32268	0.34153	-0.43695	0.10508	-0.1707	0.25123	-0.58134	0.26585	-0.03269
0.24122	-0.25194	0.24865	-0.5982	0.20515	0.08862	0.26293	-0.47549	-0.18716	-0.05353
0.24129	-0.09971	0.14629	-0.52111	0.08588	0.11946	0.24506	-0.49124	-0.16282	0.12961
0.24139	-0.19514	0.25741	-0.29803	0.15713	-0.10431	0.266	-0.42306	0.03963	0.31536
0.14185	-0.19079	0.36689	-0.5529	-0.03733	-0.13282	0.1437	-0.22594	-0.10612	-0.09138
0.31007	-0.46849	0.20784	-0.57335	0.29425	-0.18723	0.27333	-0.4219	0.368	-0.11238
0.16081	-0.296	0.35995	-0.37516	0.10349	0.12652	0.33444	-0.49205	0.14722	0.24449
0.13334	-0.13874	0.21496	-0.48445	0.28884	-0.02788	0.3562	-0.29953	0.08489	0.09639
0.16225	-0.17794	0.26319	-0.52745	-0.1082	-0.16032	0.3457	-0.38738	-0.02446	-0.236
0.15367	-0.19899	0.13785	-0.04708	0.143	-0.08527	0.2545	-0.52156	-0.08494	0.15501
0.14809	-0.25597	0.19085	-0.25795	0.14806	-0.21804	0.17464	-0.42527	0.24477	0.16055
0.14668	-0.13984	0.21551	-0.47494	0.20863	-0.2933	0.27967	-0.53522	0.3001	-0.21761
0.28428	-0.24265	0.20196	-0.644	0.05891	0.15981	0.37739	-0.50308	0.27343	0.01648
0.37606	-0.20837	0.28414	-0.4849	0.13782	-0.30678	0.23899	-0.44178	-0.00127	-0.05776
0.16077	-0.20418	0.31316	-0.40801	0.10231	-0.24608	0.25173	-0.45815	-0.15468	-0.04406
0.19299	-0.25295	0.20451	-0.35918	0.30996	-0.0406	0.2371	-0.22777	-0.022	0.08017
0.25249	-0.31333	0.29834	-0.6601	0.08781	-0.27305	0.23227	-0.46996	0.19352	0.02318
0.31201	-0.26779	0.269	-0.10366	0.07533	-0.14537	0.29177	-0.53536	0.20361	0.14264
0.1807	-0.01257	0.22578	-0.42336	-0.02118	-0.20078	0.04984	-0.45446	-0.36478	-0.02362
0.22342	-0.20732	0.09873	-0.49171	0.09937	-0.05283	0.03967	-0.33899	-0.16759	-0.01809
0.2359	-0.2207	0.16991	-0.63879	0.04885	-0.06691	0.26754	-0.45729	-0.14744	0.04075
0.15505	-0.2982	0.12101	-0.1594	0.11716	0.06926	0.15613	-0.45681	0.05876	-0.03926
0.19937	-0.1439	0.29573	-0.32031	0.0669	-0.10393	0.45773	-0.21782	-0.05003	-0.17464
0.12931	-0.28353	0.28902	-0.42388	0.20768	0.08754	0.33754	-0.02701	0.09394	-0.07639
0.21627	-0.2633	0.15838	-0.27924	0.13135	-0.12055	0.152	-0.415	0.19793	-0.09366
0.27528	-0.24585	0.2361	-0.45419	0.00676	-0.09606	0.29543	-0.34397	0.14808	0.00194
0.20147	-0.19385	0.25386	-0.37551	0.16256	-0.13395	0.24022	-0.43631	0.0545	-0.02002
0.16958	-0.19622	0.29822	-0.45276	0.04223	0.07605	0.4285	-0.10384	0.0806	0.0402
0.10437	-0.21902	0.29384	-0.55599	-0.11468	-0.03246	0.19164	-0.67954	0.07352	-0.07801
0.1992	-0.22905	0.27589	-0.49944	0.23912	-0.16365	0.31089	-0.32496	0.02015	-0.12891
0.28644	-0.11977	0.2481	-0.50351	0.03107	-0.06879	0.3219	-0.35826	0.34649	0.0094
0.23509	-0.09428	0.33939	-0.48364	0.28671	-0.08109	0.36993	-0.36643	0.0375	0.02317
0.15999	-0.23164	0.16562	-0.47998	0.10265	-0.21083	0.23144	-0.33659	-0.19643	0.14881
0.20651	-0.16267	0.35035	-0.41378	0.20476	-0.128	0.33685	-0.47996	0.07914	-0.26999
0.14473	-0.39561	0.10949	-0.43956	0.0925	-0.08414	0.3974	-0.29456	0.15925	-0.10521
0.21042	-0.19959	0.09386	-0.62823	0.13213	-0.04489	0.1739	-0.30033	0.15802	-0.1768
0.30314	-0.2196	0.39048	-0.48531	0.07036	0.21304	0.20054	-0.46916	0.01016	-0.02733
0.02678	-0.1946	0.13511	-0.41677	0.10104	-0.02466	0.27015	-0.37202	0.06282	-0.1747
0.23506	-0.19749	0.13863	-0.46586	0.06651	-0.12091	0.40206	-0.59391	-0.035	-0.01582
0.29162	-0.15617	0.39988	-0.17325	0.20585	-0.01343	0.357	-0.439	0.04419	-0.11831
0.22832	-0.09921	0.31563	-0.45592	0.14595	-0.09853	0.19646	-0.38346	-0.0323	0.0715
0.22145	-0.20471	0.24473	-0.55894	0.3293	0.07419	0.24819	-0.47933	-0.00356	0.00956
0.28282	-0.21085	0.17823	-0.54662	0.07846	-0.13525	0.25618	-0.55074	-0.08741	0.08222
0.25961	-0.142	0.26271	-0.06459	0.01919	-0.01029	0.22931	-0.48534	0.15932	0.04194
0.22457	-0.20909	0.36992	-0.31151	0.23964	-0.20074	0.25559	-0.1986	0.25618	-0.05096
0.29979	-0.13037	0.16084	-0.24578	0.0263	-0.17974	0.26064	-0.32143	0.03144	0.14062
0.17928	-0.08011	0.22209	-0.43495	0.38925	-0.12409	0.33823	-0.22472	0.32229	-0.06684
0.28924	-0.03993	0.36613	-0.61256	0.06101	0.03968	0.2968	-0.14325	-0.19241	0.02919
0.23749	-0.27589	0.2482	-0.34514	0.10077	-0.1135	0.1794	-0.39548	0.19873	0.06828
0.09965	-0.23341	0.13462	-0.60708	0.29399	-0.09578	0.25899	-0.27805	-0.12797	-0.21836
0.26875	-0.25828	0.19678	-0.62281	0.21768	-0.0538	0.25973	-0.42189	-0.18208	0.10285
0.12988	-0.11393	0.19541	-0.3471	0.00298	-0.23388	0.38406	-0.41897	-0.09755	-0.15369
0.15878	-0.15472	0.38852	-0.28549	0.2014	-0.17614	0.21107	-0.44305	0.29703	-0.08864
0.06288	-0.11915	0.15459	-0.64666	0.07415	0.01409	0.32918	-0.62627	-0.05391	-0.1266
0.19339	-0.17952	0.15162	-0.5785	-0.02281	0.00717	0.29115	-0.33906	0.26478	0.06915
0.25792	-0.0759	0.13077	-0.61545	0.1823	-0.0332	0.21566	-0.40346	0.05968	0.2984
0.30939	-0.35642	0.33956	-0.30885	0.19779	-0.13871	0.3349	-0.40019	-0.16951	0.03334
0.1576	-0.36863	0.21786	-0.24002	0.10874	0.01354	0.23012	-0.467	0.08848	0.1455
0.20066	-0.30386	0.063	-0.52416	0.08023	-0.25046	0.34275	-0.44259	0.03376	-0.07981
0.12035	-0.27827	0.17883	-0.31797	0.06975	0.13559	0.41615	-0.41555	-0.1542	0.07481
0.29019	-0.0618	0.22915	-0.5142	0.21475	-0.14544	0.31069	-0.47772	0.05156	-0.2419
0.28491	-0.29224	0.26579	-0.44762	0.34178	-0.2223	0.41014	-0.31105	0.24462	0.01404
0.21125	-0.30205	0.32362	-0.4082	0.05239	-0.01027	0.2216	-0.32293	0.04499	0.02979
0.19065	-0.17232	0.30028	-0.56202	0.17749	0.09733	0.18877	-0.54795	-0.00996	0.12443
0.25165	-0.20717	0.28967	-0.23632	0.32906	-0.13219	0.36296	-0.35979	0.25497	-0.15855
0.2708	-0.30083	0.14703	-0.40702	0.23445	0.13028	0.18133	-0.41387	-0.00113	-0.00565
0.23187	-0.37027	0.10885	-0.51259	0.07562	-0.05756	0.28792	-0.18794	0.25456	0.05738
0.22848	-0.32419	0.2159	-0.19753	0.19226	0.0267	0.33703	-0.52018	0.14431	-0.17927
0.26271	-0.16296	0.41027	-0.43419	0.14147	-0.01343	0.12736	-0.33687	-0.11143	0.03686
0.19555	-0.16113	0.19847	-0.25457	0.26749	-0.0944	0.31491	-0.43998	0.20015	-0.22911
0.11175	-0.25331	0.31456	-0.23735	0.20529	0.000177809	0.22034	-0.53948	-0.0829	0.01069
0.23507	-0.14782	0.20211	-0.48307	0.17052	-0.20177	0.29973	-0.44565	0.06949	-0.10504
0.20539	-0.33307	0.33803	-0.29746	0.0167	-0.0392	0.28404	-0.44556	0.04462	-0.0881
0.12623	-0.1692	0.25731	-0.4155	-0.01012	-0.29883	0.27265	-0.29662	0.29035	0.03339
0.13653	-0.30021	0.20948	-0.226	-0.0062	0.02531	0.1882	-0.32388	0.21838	-0.15483
0.04795	-0.351	0.44852	-0.51403	0.28223	-0.07007	0.2915	-0.2259	-0.02056	0.18682
0.17911	-0.30332	0.31744	-0.5495	0.05009	-0.13184	0.30934	-0.40248	-0.09615	-0.0987
0.21321	-0.19676	0.13939	-0.65771	0.05149	-0.19092	0.21566	-0.43232	-0.04575	-0.17485
0.20296	-0.25672	0.09908	-0.45825	0.0151	-0.02193	0.07641	-0.45474	0.1216	0.19511
0.27799	-0.20273	0.10897	-0.56803	0.25575	-0.1555	0.20159	-0.33977	-0.10203	0.1438
0.22347	-0.10337	0.16034	-0.4117	0.02975	0.07605	0.21637	-0.5089	0.28301	-0.12885
0.11557	-0.18775	0.22686	-0.63624	0.36119	0.08124	0.14374	-0.56056	0.20524	0.10061
0.17203	-0.22629	0.29217	-0.43294	0.21487	-0.01337	0.29259	-0.25726	-0.21607	0.0151
0.25837	-0.12777	0.25519	-0.52313	0.22737	-0.09943	0.21384	-0.60261	-0.06952	0.10861
0.15098	-0.1792	0.31078	-0.41611	0.2751	0.02501	0.25693	-0.56829	-0.01187	-0.05639
0.21366	-0.2036	0.14047	-0.51014	0.11443	0.0423	0.35529	-0.5	-0.41679	-0.07576
0.26584	-0.34282	0.25113	-0.22236	0.10837	0.05772	0.21391	-0.38173	-0.00671	0.04182
0.12494	-0.28127	0.20966	-0.55192	-0.02201	-0.16683	0.31013	-0.39532	0.05186	-0.04839
0.21245	-0.28005	0.13973	-0.33539	0.1274	-0.12002	0.50227	-0.35157	-0.02836	0.04569
0.26248	-0.25142	0.15223	-0.11563	0.28537	0.01104	0.25916	-0.37638	-0.02402	-0.11047
0.13576	-0.08116	0.26319	-0.64152	-0.02583	-0.03637	0.22284	-0.46437	-0.12551	0.04714
0.26378	-0.2169	0.11697	-0.41566	0.04821	-0.13701	0.23113	-0.46986	0.15519	-0.12865
0.12868	-0.14045	0.28914	-0.4913	0.17091	-0.04682	0.1374	-0.40036	-0.05735	-0.19964
0.19414	-0.21305	0.34649	-0.30965	0.19628	0.02187	0.22336	-0.39066	-0.12491	0.19282
0.26996	-0.07968	0.10151	-0.59725	0.29598	0.10682	0.18198	-0.56618	-0.33689	-0.01768
0.22447	-0.3091	0.25549	-0.2018	-0.08066	-0.06885	0.26416	-0.33895	-0.09182	0.07684
0.24569	-0.30577	0.23451	-0.38069	0.18238	0.04445	0.26559	-0.31742	0.2431	0.19748
0.13908	-0.18149	0.27341	-0.18658	0.1418	-0.00769	0.09031	-0.43272	0.05444	0.22774
0.13296	-0.21113	0.2736	-0.23345	0.35337	-0.10372	0.28046	-0.50806	-0.1194	-0.20568
0.15714	-0.14538	0.17414	-0.34933	0.36119	-0.17566	0.29686	-0.39824	0.01153	-0.04391
0.26582	-0.21187	0.26545	-0.50618	0.03204	0.13648	0.33421	-0.3065	0.0877	0.0533
0.08249	-0.15998	0.11258	-0.46993	0.29715	0.14588	0.20771	-0.4118	-0.10439	-0.06035
0.07615	-0.21394	0.32055	-0.27046	0.13844	-0.07901	0.21468	-0.34686	0.20893	-0.06913
0.19192	-0.05897	0.31212	-0.36678	-0.15208	-0.11804	0.297	-0.52343	-0.14547	-0.00577
0.24188	-0.20568	0.21197	-0.19404	0.01425	-0.02293	0.35305	-0.40466	0.06748	-0.31026
0.15988	-0.25874	0.31655	-0.44954	0.02397	0.14494	0.23255	-0.37351	-0.02791	0.03797
0.14566	-0.22402	0.36936	-0.48277	0.17846	0.18659	0.33385	-0.45736	-0.07011	-0.0596
0.12428	-0.21812	0.19846	-0.35681	0.35346	-0.15019	0.26091	-0.41319	0.08953	0.06597
0.17955	-0.25569	0.20376	-0.43916	0.43648	-0.11284	0.14752	-0.32277	0.00818	-0.2515
0.17327	-0.18701	0.17848	-0.60843	0.10093	0.1183	0.41328	-0.1475	0.18217	-0.22837
0.13467	-0.22992	0.21285	-0.55081	0.20312	-0.13232	0.24994	-0.36005	-0.04382	0.06449
0.15775	-0.27952	0.42145	-0.54125	0.15894	-0.02315	0.22448	-0.27211	-0.05633	-0.20287
-0.02859	-0.20501	0.17673	-0.35896	0.20343	0.08647	0.2261	-0.31194	-0.1364	0.08407
0.30069	-0.15901	0.18191	-0.28594	0.13112	0.039	0.26433	-0.45644	0.21166	-0.15146
0.16633	-0.25037	0.41548	-0.67659	0.00497	-0.11481	0.25033	-0.3629	0.04344	-0.07721
0.14065	-0.27268	0.19857	-0.53153	0.22143	-0.06735	0.26122	-0.3827	0.14966	0.0469
0.11184	-0.10445	0.26735	-0.45626	0.02302	0.05828	0.31455	-0.54142	0.16247	0.14701
0.26848	-0.29408	0.24926	-0.7055	0.22987	-0.13059	0.38446	-0.36648	-0.14276	-0.13112
0.20947	-0.14361	0.42981	-0.22278	0.19037	0.03109	0.23114	-0.36761	-0.04646	0.04833
0.25051	-0.06243	0.19538	-0.35833	0.19088	0.06241	0.3297	-0.35871	0.14219	0.09608
0.11725	-0.08832	0.29123	-0.47997	0.15951	-0.05103	0.27268	-0.28817	0.06458	-0.03455
0.1812	-0.28881	0.23789	-0.47872	0.17872	-0.17522	0.15511	-0.39192	0.23329	0.05715
0.31086	-0.17273	0.23276	-0.51776	-0.00919	-0.23046	0.23616	-0.29242	0.04482	0.01655
0.17928	-0.21044	0.27484	-0.67649	0.18114	0.01291	0.27898	-0.46903	0.0365	0.04782
0.10952	-0.36744	0.34925	-0.55515	-0.05506	-0.20215	0.2734	-0.44127	0.01369	-0.10142
0.24782	-0.1423	0.14938	-0.67696	0.19519	-0.06491	0.41292	-0.19154	-0.07817	-0.00125
0.04751	-0.12406	0.1253	-0.45038	0.10683	0.06058	0.25043	-0.40071	-0.02427	-0.13259
0.20347	-0.15223	0.20209	-0.29916	0.11589	0.00713	0.32168	-0.44556	0.11324	0.18747
0.27928	-0.18356	0.10375	-0.18342	0.22961	0.04607	0.33141	-0.41865	0.1284	0.09638
0.13479	-0.05372	0.28356	-0.61078	0.22664	-0.10104	0.25535	-0.38981	0.10302	-0.04483
0.1774	-0.28242	0.24316	-0.26207	0.04796	-0.0125	0.18204	-0.31741	0.01088	0.13581
0.32752	-0.41471	0.12082	-0.21333	0.11907	-0.02326	0.28967	-0.32807	-0.02698	0.05857
0.07252	-0.29589	0.06134	-0.31677	0.08633	-0.02779	0.22522	-0.46723	-0.08021	0.07399
0.14803	-0.1367	-8.47001e-05	-0.60943	0.21229	-0.12095	0.17222	-0.53444	-0.10547	-0.0541
0.26537	-0.24016	0.3107	-0.48129	0.15051	-0.16878	0.24332	-0.23833	-0.0597	-0.14289
0.27794	-0.29757	0.19938	-0.35181	-0.08835	-0.33621	0.22048	-0.38678	-0.02719	0.08711
0.29707	-0.11614	0.07353	-0.44954	0.16292	-0.0919	0.20912	-0.63514	0.00852	0.16302
0.2065	9.46948e-05	0.36777	-0.30227	-0.19397	0.16951	0.30985	-0.60615	0.19222	-0.12427
0.14178	-0.02681	0.22082	-0.49916	0.29679	-0.21635	0.25385	-0.21254	-0.14875	-0.10247
0.21883	-0.09677	0.1899	-0.28716	0.23679	-0.13931	0.28778	-0.56325	-0.0816	-0.04075
0.11901	-0.09575	0.2395	-0.56756	0.23999	-0.00805	0.37405	-0.34905	-0.11294	0.05873
0.15403	-0.13391	0.29845	-0.38336	0.32215	0.0279	0.3328	-0.43694	0.07338	0.08372
0.02064	-0.17672	0.32821	-0.44768	0.23532	-0.24341	0.22181	-0.31336	-0.06889	-0.06254
0.18544	-0.04327	0.24717	-0.52357	0.16145	-0.05669	0.29976	-0.38027	-0.09994	-0.1816
0.0456	-0.01657	0.18109	-0.32267	0.21722	-0.24641	0.21911	-0.33087	-0.03137	0.106
0.19915	-0.17081	0.23523	-0.30893	0.02958	-0.11874	0.21058	-0.17334	-0.06946	0.12756
0.28899	-0.1822	0.16436	-0.47948	0.21229	-0.17441	0.22756	-0.24529	0.01304	0.20597
0.22894	-0.22346	0.26573	-0.45447	0.26309	-0.17715	0.27162	-0.1609	0.06734	-0.04173
0.3094	-0.16204	0.14778	-0.55634	0.23703	0.12569	0.17663	-0.47902	0.04627	-0.00836
0.19916	-0.25816	0.2063	-0.49465	0.13568	-0.17841	0.22732	-0.30538	-0.09151	-0.03112
0.23473	-0.3328	0.16067	-0.34626	0.13511	-0.10552	0.11642	-0.33484	-0.06882	0.096
0.24473	0.00321	0.22286	-0.59106	-0.00155	-0.28209	0.13895	-0.5117	0.12532	0.02633
0.10698	-0.30154	0.28453	-0.27904	0.17365	-0.01027	0.21952	-0.22559	0.06839	0.12406
0.17264	-0.21036	0.30555	-0.66606	0.28908	-0.18679	0.05659	-0.36632	-0.06478	-0.18534
-0.00326	-0.36273	0.17213	-0.40124	0.06055	0.0492	0.26337	-0.3543	-0.05934	-0.14919
0.24764	-0.20659	0.21011	-0.45495	0.24115	-0.12684	0.23665	-0.33954	0.2481	0.04473
0.1827	-0.27599	0.09042	-0.39283	0.31064	-0.12283	0.26539	-0.50833	0.00397	-0.13606
0.32235	-0.15092	0.15939	-0.10204	0.10421	-0.16502	0.29291	-0.40131	0.02661	0.13493
0.16444	-0.14349	0.26832	-0.42074	0.20483	0.1235	0.34073	-0.30845	0.17654	0.07264
0.14175	-0.21611	0.36745	-0.21729	0.18712	-0.20259	0.21576	-0.59127	-0.16704	-0.08851
0.04639	-0.29161	0.06918	-0.49185	0.36716	-0.173	0.32165	-0.20753	-0.00216	-0.16394
0.14786	-0.21975	0.28308	-0.06207	0.2425	-0.18457	0.24568	-0.39363	-0.047	-0.03815
0.28451	-0.29866	0.14917	-0.44209	0.06029	-0.27906	0.25245	-0.39347	0.02817	0.09529
0.06742	-0.17312	0.20949	-0.42809	0.06717	-0.05682	0.16143	-0.57708	0.15149	-0.04406
0.21377	-0.29653	0.28283	-0.53209	0.09144	-0.11238	0.26433	-0.30528	-0.08252	0.14671
0.03499	-0.16261	0.2517	-0.49494	0.23292	-0.09247	0.32725	-0.49901	0.27421	0.04246
0.08838	-0.07004	0.34554	-0.58075	0.23604	-0.1246	0.1492	-0.48992	0.07553	0.16853
0.23439	-0.10893	0.24249	-0.4673	0.03942	-0.11103	0.32281	-0.32332	0.08981	-0.1091
0.19494	-0.2416	0.267	-0.3852	0.18109	-0.04902	0.35436	-0.51156	0.00821	-0.04298
0.18786	-0.23141	0.16747	-0.64244	0.19973	0.02763	0.25606	-0.49371	0.23434	-0.02625
0.20049	-0.23418	0.35703	-0.25281	0.22606	0.06568	0.16724	-0.40372	-0.00161	-0.03722
0.29205	-0.24509	0.18483	-0.37381	0.06611	-0.06126	0.24474	-0.42085	-0.28876	-0.0178
0.38948	-0.28713	0.16529	-0.0317	0.15073	-0.0834	0.25368	-0.38104	0.01047	-0.03116
0.16728	-0.32872	0.10723	-0.55481	0.07848	-0.03006	0.37813	-0.13014	0.09798	-0.00626
0.13981	-0.25687	0.32231	-0.29232	0.27546	-0.04404	0.33137	-0.37052	-0.23777	0.0597
0.16821	-0.33395	0.24665	-0.4089	0.04328	-0.24361	0.25999	-0.48952	0.03071	-0.15656
0.25648	-0.17748	0.37544	-0.43462	0.11036	0.05314	0.33388	-0.13301	0.01461	-0.1978
0.07215	-0.31157	0.20273	-0.42637	0.23799	-0.24159	0.29126	-0.36444	0.03789	0.03918
0.23819	-0.20097	0.23672	-0.63851	0.28652	-0.19123	0.22901	-0.37593	0.10926	0.06721
0.12446	-0.21344	0.23034	-0.37568	0.25717	-0.05187	0.17349	-0.46655	0.07325	-0.04757
0.23548	-0.26364	0.16529	-0.2886	-0.01238	-0.07774	0.21741	-0.52825	-0.03222	-0.37436
0.232	-0.22357	0.27148	-0.09321	0.09261	-0.04168	0.29816	-0.34414	0.23988	0.11853
0.14149	-0.13402	0.13717	-0.53313	0.17717	-0.06478	0.36739	-0.57424	-0.02057	-0.11813
0.18645	-0.24285	0.09539	-0.66386	-0.04121	0.00532	0.22924	-0.58269	0.04661	-0.10617
0.27184	-0.2473	0.17408	-0.29273	0.10566	0.07807	0.20551	-0.42012	0.20156	0.17449
0.2147	-0.06953	0.30723	-0.62838	0.29318	-0.06347	0.32549	-0.49371	-0.02805	0.16179
0.22869	-0.07554	0.34567	-0.41262	0.00489	-0.0594	0.16777	-0.17014	0.18971	0.00694
0.21296	-0.17322	0.2584	-0.44543	0.12237	-0.30262	0.31407	-0.28826	-0.1194	0.04367
0.15198	-0.15057	0.24275	-0.37307	0.18663	0.02659	0.2054	-0.39907	0.16395	-0.10586
0.12956	-0.22586	0.21696	-0.32735	0.15424	-0.15969	0.4041	-0.50753	0.02425	0.06709
0.23473	-0.18368	0.33157	-0.53872	0.13216	-0.00316	0.2559	-0.42967	-0.0708	-0.02811
0.20497	-0.22216	0.35402	-0.59831	0.18834	-0.06783	0.2179	-0.23469	0.03269	0.19524
0.20976	-0.21948	0.1	-0.2527	0.34338	-0.12057	0.07035	-0.5509	0.18885	-0.17976
0.27946	-0.28383	0.10994	-0.54354	0.20444	0.20906	0.17807	-0.50317	-0.03239	0.01675
0.20393	-0.12199	0.23496	-0.59196	0.36949	-0.2105	0.27511	-0.12854	0.02895	-0.19711
0.35558	-0.19023	0.32153	-0.51743	0.07354	-0.04727	0.24822	-0.41602	-0.07966	-0.02685
0.09152	-0.21789	0.2807	-0.40396	0.09562	-0.17176	0.24878	-0.34878	-0.12359	-0.02889
0.38904	-0.1277	0.24594	-0.43182	0.09003	-0.20959	0.34256	-0.49911	0.13574	-0.24394
0.23088	-0.04362	0.24688	-0.49242	0.15769	-0.01003	0.3508	-0.34171	-0.0352	0.0425
0.04367	-0.12025	0.17934	-0.16402	0.24359	-0.20105	0.31599	-0.44357	0.06386	-0.04977
0.2578	-0.01642	0.18278	-0.38274	0.23414	-0.13849	0.15078	-0.35671	-0.00168	-0.08047
0.11814	-0.15956	0.13398	-0.16634	0.15155	-0.23714	0.16827	-0.44948	0.03674	-0.0021
0.20757	-0.31067	0.26369	-0.38299	0.12281	0.06915	0.10649	-0.52727	-0.07953	0.20155
0.16262	-0.20823	0.31912	-0.35011	0.2518	-0.06835	0.32623	-0.41699	0.30465	-0.09506
0.14053	-0.26677	0.15951	-0.41284	0.22447	-0.02577	0.22771	-0.47726	-0.21962	0.0023
0.18743	-0.25609	0.02925	-0.3515	0.1515	-0.16129	0.32166	-0.32847	0.29733	-0.1869
0.12571	-0.14072	0.1577	-0.28323	0.19231	0.05133	0.25425	-0.33721	0.06222	0.02995
0.03374	-0.11511	0.29222	-0.51228	0.2496	0.12674	0.30839	-0.48696	-0.17835	-0.02733
0.13014	-0.07004	0.2647	-0.45363	0.05973	-0.07579	0.25152	-0.35995	0.2371	-0.01134
0.14762	-0.39652	0.31548	-0.36379	0.26615	-0.05082	0.29458	-0.32683	-0.11873	-0.03595
0.30692	-0.24897	0.27557	-0.55893	0.23516	-0.207	0.28513	-0.51177	0.32035	-0.05227
0.24119	-0.28943	0.16208	-0.41185	0.27952	0.19242	0.10712	-0.4699	0.01657	-0.05965
0.22076	-0.287	0.23434	-0.49151	0.15657	-0.02199	0.26644	-0.49759	0.14516	0.07233
0.14234	-0.21978	0.22995	-0.3208	0.12495	0.15915	0.27153	-0.11097	0.35476	-0.01555
0.22982	-0.2572	0.22712	-0.46191	0.18525	-0.31673	0.15549	-0.32569	-0.18846	-0.11821
0.03698	-0.1584	0.30847	-0.35957	-0.00093611	-0.08664	0.29985	-0.23945	0.000171051	-0.26488
0.22536	-0.11419	0.15388	-0.21451	0.36235	0.0408	0.24119	-0.50359	-0.09594	0.08017
0.28961	-0.15897	-0.02991	-0.18108	0.22749	-0.13433	0.16417	-0.42621	-0.05607	-0.18697
0.23624	-0.2225	0.39254	-0.11486	0.20973	0.0114	0.20344	-0.59969	0.076	-0.034
0.24999	-0.19542	0.11041	-0.46121	0.09913	-0.00117	0.2953	-0.58033	0.31797	-0.0443
0.29957	-0.29534	0.1151	-0.63943	0.12687	-0.00729	0.36239	-0.28229	-0.0271	0.13472
0.19082	-0.16282	0.31014	-0.46911	0.29005	-0.07778	0.2168	-0.42021	0.20475	0.20263
0.11671	-0.37457	0.22652	-0.46592	0.23516	0.07691	0.24762	-0.50395	-0.00506	-0.10454
0.20389	-0.13516	0.25147	-0.4297	0.12969	-0.18056	0.0838	-0.27527	0.14104	-0.04492
0.17752	-0.19655	0.37968	-0.42789	0.06657	0.05146	0.29126	-0.64421	-0.21463	-0.04811
0.20964	-0.12618	0.27032	-0.33174	0.1374	-0.13142	0.16835	-0.62381	-0.17284	-0.05869
0.22554	-0.22263	0.37163	-0.67094	0.24269	-0.08876	0.2273	-0.46344	0.1342	0.28615
0.2853	-0.33751	0.235	-0.28529	0.17888	-0.14312	0.21528	-0.53071	0.07742	-0.19814
0.08889	-0.22853	0.21001	-0.04483	0.28867	-0.06529	0.31055	-0.36863	-0.04483	0.12293
0.18923	-0.31099	0.20779	-0.6357	0.32637	-0.17624	0.25063	-0.22259	0.10862	-0.03785
0.26943	-0.16115	0.34568	-0.53475	0.12778	-0.13361	0.28344	-0.21594	-0.26713	-0.17085
0.21438	-0.07775	0.10506	-0.25109	0.17437	0.10343	0.31546	-0.32749	0.13838	-0.05372
0.16451	-0.2466	0.1341	-0.55518	0.31551	-0.17104	0.24275	-0.30707	0.19168	0.0412
0.09362	-0.32411	0.24865	-0.48912	0.09415	-0.17555	0.2604	-0.46856	0.20631	0.00981
0.2463	-0.12551	0.13273	-0.569	-0.02983	-0.1867	0.26606	-0.55048	0.0116	-0.15739
0.20316	-0.24441	0.13066	-0.44934	0.10539	-0.18432	0.35305	-0.54287	-0.06868	0.2109
0.18735	-0.28458	0.3123	-0.32015	-0.11095	-0.06695	0.1562	-0.52259	0.05044	0.11591
0.10601	-0.29334	0.33141	-0.20152	0.22935	-0.03587	0.11703	-0.32277	0.28097	-0.22466
0.1485	-0.15247	0.29831	-0.50379	0.18775	-0.16243	0.21963	-0.48477	0.14986	-0.01356
0.22877	-0.25326	0.23502	-0.56943	-0.29233	-0.09785	0.36072	-0.37423	0.05783	0.17996
0.15545	-0.06549	0.18504	-0.43467	0.11131	0.09667	0.30103	-0.28581	0.12308	0.0597
0.17124	-0.23523	0.23244	-0.53193	-0.01588	-0.06681	0.38158	-0.58829	0.10727	0.0069
0.18549	-0.34164	0.25709	-0.47509	0.15927	-0.06125	0.11574	-0.41527	0.09555	0.01438
0.32915	-0.06295	0.23762	-0.40138	0.09122	-0.10508	0.40668	-0.44244	0.07568	-0.064
0.22929	-0.25563	0.18373	-0.30788	0.20573	-0.03119	0.221	-0.34843	0.01339	-0.23465
0.28614	-0.11086	0.30819	-0.67018	0.1833	-0.01617	0.26447	-0.38103	0.12172	0.12907
0.10102	-0.13577	0.3255	-0.56764	0.16963	0.01935	0.1377	-0.30904	-0.0366	0.27428
0.21479	-0.21949	0.29149	-0.49853	0.28262	0.11829	0.39909	-0.48782	0.18734	-0.08415
0.07999	-0.22217	0.1902	-0.42033	0.12029	-0.01842	0.24985	-0.52207	-0.03964	0.01582
0.19571	-0.20636	0.2583	-0.63601	0.34392	-0.15384	0.21899	-0.49382	-0.19792	-0.22873
0.08845	-0.15934	0.07242	-0.32182	0.2427	-0.13759	0.29637	-0.46389	0.32423	-0.10988
0.18524	-0.2565	0.27221	-0.48075	0.12004	-0.10248	0.19515	-0.3698	0.02515	0.01679
0.16914	-0.23086	0.29688	-0.48765	0.08755	0.00643	0.17635	-0.35056	0.15846	-0.09234
0.18163	-0.18797	0.13628	-0.3192	0.24453	-0.08332	0.24113	-0.43768	0.19922	-0.00101
0.30311	-0.04044	0.29608	-0.31441	0.04592	-0.04152	0.20649	-0.41288	-0.01828	-0.11926
0.2083	-0.13063	0.24998	-0.61192	0.2755	-0.08289	0.19147	-0.28653	-0.1071	0.20922
0.25078	-0.25254	0.10535	-0.12012	0.37792	-0.18906	0.28524	-0.38772	-0.13972	0.11815
0.18548	-0.18989	0.18802	-0.37326	0.26359	0.05314	0.38934	-0.54315	0.10334	-0.1795
0.2616	-0.22081	0.21004	-0.31659	0.14993	-0.07434	0.33995	-0.46445	0.18039	-0.21317
0.25463	-0.12198	0.23963	-0.44024	0.24834	-0.04681	0.33298	-0.50684	-0.09194	0.10339
0.2804	-0.36625	0.18037	-0.53434	-0.01711	-0.22305	0.2615	-0.4892	-0.06616	0.01627
0.09707	-0.19233	0.33925	-0.27934	0.17348	-0.09826	0.38683	-0.47822	0.04367	0.12435
0.16147	-0.07033	0.18719	-0.72716	0.01267	0.10533	0.34141	-0.30275	0.21477	-0.14807
0.14001	-0.12476	0.28143	-0.45013	0.13543	-0.1842	0.1941	-0.32873	0.01108	-0.21702
0.22931	-0.0097	0.1901	-0.35439	0.11277	0.2592	0.37707	-0.36254	0.1944	-0.10508
0.07954	-0.16782	0.05227	-0.55169	0.10344	0.04625	0.21116	-0.54265	0.03781	0.05359
0.2629	-0.00556	0.20842	-0.36205	0.00579	-0.12529	0.32667	-0.36814	0.00578	-0.12133
0.1211	-0.15082	0.20398	-0.4694	0.26079	-0.01992	0.17787	-0.52699	-0.00623	0.14255
0.10149	-0.20666	0.11102	-0.46402	0.0627	0.06792	0.18313	-0.37065	-0.1	-0.05205
0.21186	-0.16283	0.13573	-0.44786	0.34143	-0.10398	0.3789	-0.22248	0.19756	0.09566
0.12257	-0.21873	0.17179	-0.52511	0.03577	-0.24007	0.3353	-0.21972	-0.06927	0.04762
0.26873	-0.18274	0.18296	-0.46554	0.18635	0.00446	0.2186	-0.49607	0.05804	-0.01554
0.13789	-0.29667	-0.01043	-0.43809	0.06882	-0.22328	0.33783	-0.42149	-0.03532	-0.07358
0.21514	-0.23642	0.16012	-0.46753	0.00158	0.15896	0.38571	-0.40371	-0.16755	-0.10488
0.22896	-0.25326	0.18619	-0.5603	-0.00351	-0.00489	0.25152	-0.42636	0.1955	-0.13211
0.17519	-0.32361	0.23757	-0.48895	0.13492	-0.02634	0.48718	-0.39687	-0.13477	-0.08064
0.15255	-0.17717	0.26418	-0.46811	-0.10088	-0.18949	0.13617	-0.27347	0.0234	-0.04243
0.18834	-0.12356	0.25875	-0.56595	0.17118	-0.27436	0.42396	-0.24494	-0.08215	0.02968
0.2759	-0.22195	0.23176	-0.18682	-0.00289	-0.12491	0.20593	-0.58429	-0.01052	-0.07673
0.09368	-0.12673	0.24922	-0.45874	0.06673	0.25688	0.29403	-0.49227	0.22158	-0.04851
0.2793	-0.26657	0.15297	-0.33352	0.05972	-0.12425	0.18384	-0.25961	-0.06324	-0.16338
0.12955	-0.17628	0.06825	-0.31443	0.1768	-0.20007	0.35681	-0.37102	-0.20575	0.11753
0.27103	-0.15979	0.38055	-0.45677	0.15111	-0.07138	0.12529	-0.37254	0.01563	-0.088
0.11231	-0.4725	0.30894	-0.48728	0.1655	-0.03468	0.14289	-0.44536	-0.09721	0.17904
0.20147	-0.23784	0.29603	-0.45084	0.18502	-0.07932	0.32689	-0.21381	0.03938	-0.29654
0.0328	-0.21296	0.0936	-0.27607	0.12452	0.21309	0.09274	-0.4074	0.06529	-0.23836
0.16743	-0.14929	0.07065	-0.52834	0.28183	-0.24212	0.16676	-0.54461	-0.00739	-0.23848
0.17222	-0.14831	0.25646	-0.31433	-0.06603	-0.10072	0.18192	-0.24929	0.16208	0.03396
0.20967	-0.24012	0.29423	-0.14877	0.00702	-0.24241	0.29023	-0.31221	0.1533	-0.16426
0.12267	-0.2815	0.23256	-0.57402	0.22685	0.17078	0.20436	-0.39354	0.16429	0.00674
0.06483	-0.19992	0.31806	-0.30619	0.36321	-0.08038	0.16352	-0.44589	0.18965	0.15448
0.15869	-0.2563	0.05592	-0.49565	0.0895	-0.02567	0.29792	-0.26206	-0.16611	0.06001
0.12134	-0.09961	0.2577	-0.50309	0.04341	-0.05425	0.24052	-0.29051	-0.00777	-0.14067
0.15786	-0.19686	0.20301	-0.42801	-0.02606	-0.23278	0.16129	-0.48814	0.02102	0.03458
0.13237	-0.23336	0.06069	-0.58786	0.13224	-0.10116	0.1045	-0.63839	-0.09196	0.01256
0.28909	-0.29519	0.16158	-0.54082	0.25976	-0.01429	0.13964	-0.33215	0.29085	-0.2272
0.26995	-0.37648	0.132	-0.48911	-0.00225	0.06321	0.14592	-0.63167	0.11379	-0.01272
0.14939	-0.13048	0.14288	-0.59826	0.20569	-0.10409	0.30139	-0.46159	0.03281	-0.06024
0.14884	-0.16984	0.18065	-0.2493	0.28642	0.01855	0.27054	-0.31331	0.07769	0.18681
0.30034	-0.03552	0.38287	-0.67163	0.03224	-0.10871	0.36921	-0.39726	-0.03589	-0.02743
0.25211	-0.08501	0.17735	-0.48961	0.1879	-0.14539	0.2925	-0.31296	0.06449	0.12103
0.2689	-0.17333	0.18684	-0.28591	-0.07631	-0.02209	0.17588	-0.25278	0.20969	-0.17681
0.17629	-0.2305	0.34862	-0.43969	0.09634	-0.18218	0.3455	-0.38628	0.0885	0.11599
0.16358	-0.20133	0.1351	-0.40432	0.12296	-0.02749	0.22047	-0.47645	0.16182	-0.21901
0.23374	-0.36002	0.23906	-0.48904	0.06549	0.09798	0.30729	-0.52802	0.09288	0.27442
0.10042	-0.33575	0.15939	-0.40776	0.25241	-0.03481	0.25948	-0.42851	0.09135	-0.17188
0.23706	-0.16031	0.36566	-0.34486	0.30378	-0.0136	0.1514	-0.20016	-0.32656	-0.16359
0.20152	-0.30072	0.23148	-0.26323	-0.04066	0.03074	0.18153	-0.26199	0.08458	-0.14274
0.22782	-0.30922	-0.00455	-0.36375	0.01267	-0.13518	0.23391	-0.60799	0.09474	-0.06275
0.28123	-0.27179	0.0602	-0.53331	0.13196	-0.07019	0.2591	-0.3733	0.07389	-0.09628
0.00309	-0.36792	0.13103	-0.52132	0.16168	0.14398	0.24667	-0.33666	-0.00903	-0.19892
0.27201	-0.35726	0.31074	-0.56665	0.23998	-0.08982	0.28229	-0.28942	0.21996	0.09715
0.16221	-0.41285	0.3072	-0.50669	0.35139	0.13537	0.30221	-0.13242	-0.34867	-0.06809
0.24354	-0.30937	0.30754	-0.57726	0.08427	-0.29105	0.33993	-0.53229	-0.11085	0.09234
0.13809	-0.30737	0.30623	-0.23501	0.02019	-0.39256	0.35255	-0.27718	0.14498	-0.04549
0.26066	-0.12444	0.11205	-0.38544	0.20315	-0.15553	0.24087	-0.28529	0.16609	0.10929
0.10852	-0.29025	0.13861	-0.20741	-0.0088	-0.08142	0.23948	-0.47058	0.15465	0.01216
0.25395	-0.12893	0.1326	-0.59933	0.08893	-0.14998	0.28611	-0.54638	-0.14568	0.03624
0.05466	-0.13982	0.34931	-0.3946	0.12477	0.12173	0.18594	-0.43831	0.06915	0.11582
0.06741	-0.21628	0.26301	-0.53075	0.22698	-0.11134	0.29339	-0.60542	0.26757	-0.32642
0.22849	0.0882	0.17611	-0.56557	0.17153	-0.11734	0.17751	-0.29822	0.13394	-0.13081
0.04302	-0.34141	0.16121	-0.53235	0.27388	0.14452	0.21692	-0.37434	-0.02652	-0.14332
0.27425	-0.19333	0.20904	-0.26128	-0.0179	-0.11471	0.27967	-0.33543	-0.01816	-0.14676
0.17059	-0.27804	0.28662	-0.55318	0.12935	-0.25981	0.23682	-0.43476	0.02101	0.02026
0.22072	-0.24611	0.29329	-0.51859	0.07416	-0.04056	0.35732	-0.20107	-0.10841	-0.15871
0.07806	-0.16629	0.06337	-0.18409	0.1599	0.04972	0.14527	-0.25164	-0.04908	0.04844
0.25121	-0.27902	0.34761	-0.3265	0.18533	-0.00462	0.30966	-0.33983	-0.19937	-0.26785
0.2613	-0.2258	0.23941	-0.47292	0.29274	-0.15666	0.26174	-0.17361	-0.02125	0.000606281
0.32058	-0.18914	0.27656	-0.61316	0.07731	0.02955	0.37298	-0.66143	0.07334	-0.22102
0.19475	-0.15301	0.22746	-0.59018	0.23607	-0.13603	0.28988	-0.38376	-0.06041	-0.14152
0.26637	-0.27968	0.29359	-0.42937	0.26934	-0.0719	0.28036	-0.37894	0.42221	-0.06234
0.19933	-0.13576	0.27443	-0.35634	0.18546	-0.03327	0.29946	-0.44593	-0.25414	-0.23286
0.2222	-0.26942	0.16953	-0.42962	0.28197	-0.15442	0.30586	-0.52254	-0.06539	-0.01159
0.2044	-0.35086	0.25566	-0.49212	0.11994	0.2461	0.32959	-0.40766	0.04922	0.03386
0.17417	-0.1334	0.34334	-0.42125	-0.05116	0.05331	0.37146	-0.245	0.11898	-0.12543
0.12523	-0.01025	0.36011	-0.21832	0.14912	-0.06735	0.19373	-0.5631	-0.18962	0.05315
0.1415	-0.30366	0.31655	-0.44451	0.07657	0.07292	0.25454	-0.43244	0.10978	0.19926
-0.0107	-0.23987	0.08373	-0.56654	0.14172	-0.12402	0.34411	-0.45509	0.14766	-0.03825
0.22727	-0.3433	0.31204	-0.49424	-0.01378	0.01589	0.17484	-0.33406	-0.03392	-0.13043
0.12119	-0.05912	0.09551	-0.29366	0.22874	0.01944	0.18114	-0.53901	0.12079	0.15584
0.17943	-0.23484	0.15061	-0.45633	0.06215	-0.22748	0.33301	-0.44478	0.07625	-0.06825
0.05765	-0.22536	0.32219	-0.59161	0.15613	-0.08715	0.15328	-0.3215	-0.18731	-0.15557
0.27415	-0.26775	0.36391	-0.35955	0.18989	-0.0166	0.37509	-0.37884	0.18689	-0.03178
0.26105	-0.05689	0.13718	-0.63647	0.17585	0.22905	0.35301	-0.30265	0.25065	0.0728
0.02726	-0.31123	0.11656	-0.2614	0.03759	0.02384	0.25325	-0.49537	-0.20123	-0.06887
0.29166	-0.22159	0.18466	-0.45135	0.2511	0.00433	0.31148	-0.49569	-0.22863	0.03861
0.20569	-0.21226	0.17388	-0.47228	-0.01565	-0.04063	0.38416	-0.51418	-0.09715	-0.04746
0.21379	-0.07971	0.25495	-0.67357	0.12541	-0.05328	0.32271	-0.51035	-0.15007	0.07905
0.27086	-0.3149	0.20743	-0.46167	0.20243	0.01827	0.27729	-0.62714	-0.06131	0.29192
0.1094	-0.35448	0.19711	-0.37528	0.13654	0.06194	0.19457	-0.32661	-0.02862	-0.12268
0.23495	-0.22925	0.2458	-0.2334	0.14184	-0.27411	0.18789	-0.45909	0.05927	-0.12053
0.09976	-0.18972	0.30193	-0.30834	0.24611	-0.01331	0.38027	-0.42289	0.05139	0.14803
0.1474	-0.41867	0.28884	-0.38796	0.18602	-0.01332	0.08027	-0.64989	0.04278	-0.06211
0.21139	-0.31529	0.31776	-0.67834	0.20181	0.12024	0.40595	-0.264	-0.14879	0.187
0.33255	-0.22981	0.29585	-0.35926	0.31871	-0.14097	0.2573	-0.3682	0.1707	-0.09289
0.02267	0.03873	0.2333	-0.52234	0.09539	-0.08467	0.23363	-0.37595	-0.01806	-0.03553
0.23339	-0.26744	0.11709	-0.34241	0.1302	-0.09096	0.14591	-0.30952	-0.03342	-0.16644
0.15735	-0.37395	0.14027	-0.4378	0.2254	0.02609	0.42653	-0.49494	-0.01204	0.04396
0.11389	-0.20415	0.24954	-0.48681	0.39052	-0.12076	0.26513	-0.37626	0.10604	0.04209
0.2391	-0.34606	0.16904	-0.5624	0.0952	0.27475	0.26358	-0.42979	0.18057	0.15248
0.23059	-0.11645	0.39056	-0.39517	0.2569	-0.08377	0.39465	-0.4858	0.14983	-0.07188
0.20855	-0.01998	0.22772	-0.68646	0.19008	0.17027	0.25764	-0.55162	0.14564	0.08105
0.19185	-0.29988	0.278	-0.48355	0.11415	-0.14717	0.20148	-0.5571	-0.22282	-0.16176
0.23552	-0.11795	0.35454	-0.50063	0.10369	0.16409	0.2701	-0.36932	0.11982	-0.03387
0.03461	-0.37826	0.13121	-0.21547	0.02024	-0.02293	0.07586	-0.54165	-0.1523	0.0195
0.17902	-0.22282	0.29835	-0.41087	0.12619	-0.07358	0.37065	-0.43166	0.19202	0.07745
0.10832	-0.0528	0.22437	-0.46665	0.00667	-0.08908	0.219	-0.39908	0.07705	-0.0109
0.30555	-0.18983	0.27079	-0.17284	0.13884	-0.0063	0.24739	-0.50056	0.00646	0.01256
0.1722	-0.17907	0.34182	-0.28162	0.17298	-0.266	0.18723	-0.31141	0.15684	-0.02393
0.14346	-0.19656	0.33247	-0.55827	0.11477	-0.0488	0.27796	-0.42145	-0.03237	-0.05599
0.16071	-0.176	0.21272	-0.48673	0.24108	-0.19951	0.10449	-0.41498	-0.10372	0.00262
0.25861	-0.24103	0.02677	-0.40996	0.00562	-0.06378	0.16201	-0.45117	-0.27878	-0.08251
0.27099	-0.29906	0.22632	-0.62442	0.08529	-0.24634	0.03544	-0.3771	-0.00623	-0.12988
0.24849	-0.1962	0.33726	-0.54427	0.19608	-0.19015	0.08563	-0.46645	0.15045	-0.16163
0.22723	-0.28061	0.35128	-0.55259	0.19994	0.034	0.33675	-0.39502	-0.05994	0.09535
0.21359	-0.2667	0.28802	-0.50786	0.37365	-0.06129	0.32584	-0.34779	-0.10728	0.29576
0.20051	-0.15468	0.09502	-0.38608	0.14039	0.15366	0.29815	-0.5594	0.13159	0.09446
0.22815	-0.11277	0.38688	-0.51343	0.22946	0.00459	0.27982	-0.32191	-0.09478	-0.18738
0.13602	-0.19572	0.2706	-0.42865	0.09943	-0.06362	0.39484	-0.42674	0.14513	0.09026
0.11921	-0.25277	0.3063	-0.65754	0.31221	-0.17859	0.27173	-0.32416	0.17971	-0.05205
0.27092	-0.34335	0.14826	-0.43342	0.09705	-0.0465	0.339	-0.37613	0.16259	0.10828
0.29137	-0.25434	0.25312	-0.52269	0.16736	-0.13747	0.20895	-0.35808	-0.0792	-0.05178
0.21071	-0.14574	0.20038	-0.3929	0.0211	-0.04987	0.1409	-0.39991	-0.01305	-0.07923
0.14834	-0.11414	0.26437	-0.43825	0.11472	-0.16916	0.32131	-0.37598	0.06225	0.17919
0.29572	-0.11829	0.18502	-0.71967	0.17824	-0.0557	0.10902	-0.15645	0.13185	-0.08152
0.22937	-0.22232	0.3065	-0.32145	0.18657	0.00354	0.29573	-0.46373	-0.14246	0.35159
0.14054	-0.26051	0.27791	-0.63233	0.23497	-0.15251	0.44604	-0.28886	0.0644	-0.02703
0.10664	-0.42867	0.10993	-0.51417	0.21469	0.03699	0.3998	-0.29216	-0.25906	-0.26428
0.09863	-0.29309	0.24248	-0.60028	0.15148	0.06001	0.2836	-0.43962	0.08817	0.21813
0.19272	-0.0687	0.35387	-0.48455	0.42566	-0.03642	0.16626	-0.45987	0.09943	0.31829
0.20011	-0.31544	0.21884	-0.63534	0.14264	0.06088	0.25929	-0.44094	0.16497	-0.01223
0.26105	-0.20562	0.24422	-0.36283	0.01978	0.08769	0.26428	-0.53757	0.01926	0.06013
0.10643	-0.27318	0.12604	-0.4347	0.31418	-0.04252	0.26748	-0.38177	0.04038	0.17732
0.11787	-0.17914	0.3278	-0.34465	0.05327	-0.08595	0.22412	-0.21357	0.05274	0.05039
0.33347	-0.25963	0.24069	-0.56688	0.37279	-0.15898	0.31459	-0.06672	-0.00404	-0.10419
0.04462	0.03966	0.09273	-0.63838	0.11467	-0.05548	0.30225	-0.50079	-0.1586	-0.09107
0.15657	-0.22549	0.19152	-0.46252	0.24003	-0.0755	0.24212	-0.50933	0.20762	-0.22236
0.22863	-0.20363	0.24287	-0.47262	0.10717	-0.10785	0.25252	-0.38792	-0.14133	0.03108
0.23309	-0.24595	0.21818	-0.38395	0.25093	-0.17104	0.14676	-0.40968	0.02342	0.0985
0.2121	-0.29287	0.21222	-0.66502	0.19267	0.20925	0.40212	-0.45472	0.00592	-0.19549
0.14921	-0.11889	0.19093	-0.44219	0.16777	0.10288	0.27159	-0.26679	-0.02487	0.097
0.24107	-0.31206	0.03534	-0.48512	0.16687	0.23806	0.28	-0.35614	0.11938	0.04343
0.12572	-0.17391	0.31844	-0.14651	0.12237	0.08556	0.17391	-0.31266	0.07244	-0.02068
0.27205	-0.30812	0.27776	-0.52372	0.12887	0.041	0.1681	-0.28162	0.08888	-0.03937
0.15539	-0.24187	0.26949	-0.3932	0.23429	0.00501	0.24648	-0.2109	0.34432	-0.0782
0.14283	-0.28869	0.18532	-0.44638	0.19348	-0.08126	0.13752	-0.32797	-0.00455	0.16309
0.1387	-0.09207	0.29574	-0.55856	0.30411	-0.14825	0.20554	-0.26728	0.02978	0.08505
0.26067	-0.22046	0.13881	-0.69725	0.26569	-0.10193	0.24131	-0.4017	-0.05119	-0.11756
0.1217	-0.19725	0.24792	-0.58687	-0.02508	0.0276	0.26476	-0.35796	-0.02627	-0.24713
0.19689	-0.38229	0.29901	-0.38908	0.30507	-0.15177	0.34266	-0.36006	-0.00674	-0.04891
0.21742	0.01253	0.35325	-0.45074	0.13263	0.11574	0.38434	-0.59392	-0.06857	0.07272
0.24108	-0.10155	0.29148	-0.41959	0.2312	-0.01587	0.24884	-0.35838	0.07975	-0.21004
0.16109	-0.16646	0.32954	-0.36594	-0.04967	0.02528	0.4052	-0.28214	0.03425	0.10524
0.23814	-0.10956	0.30466	-0.37015	0.17826	-0.17233	0.22089	-0.43913	-0.23207	-0.16626
0.09725	-0.28636	0.18089	-0.07513	0.29813	-0.15288	0.30994	-0.49442	-0.27154	-0.00392
0.24397	-0.14979	0.29505	-0.44313	0.2373	-0.08596	0.30739	-0.51714	-0.06279	0.01817
0.129	-0.08829	0.35912	-0.51939	0.03899	-0.11946	0.19481	-0.46863	0.0402	-0.08847
0.17015	-0.13855	0.27157	-0.5823	0.33248	-0.074	0.11069	-0.44862	0.10386	0.24648
0.24785	-0.08228	0.13982	-0.5905	0.17831	-0.01363	0.28284	-0.24567	0.03452	-0.00739
0.23612	-0.17502	0.29555	-0.42223	0.40698	-0.1058	0.45919	-0.41592	0.13604	0.02585
0.15124	-0.13276	0.30415	-0.36075	-0.01577	-0.17717	0.19745	-0.47856	0.23895	-0.29309
0.16093	-0.26749	0.16921	-0.39261	0.11549	0.07904	0.17534	-0.44789	0.0549	0.08922
0.30337	-0.11042	0.30499	-0.57325	0.21465	-0.10453	0.41442	-0.52632	0.26753	0.03787
0.18166	-0.16332	0.19982	-0.39921	0.22056	-0.10799	0.20773	-0.43075	-0.02224	-0.0176
0.35968	-0.25265	0.37254	-0.57886	0.06934	-0.09889	0.37122	-0.58852	-0.20788	0.15749
0.19686	-0.17165	0.0959	-0.09581	0.1031	0.09585	0.35103	-0.39532	0.10042	0.10182
0.06683	-0.38247	0.06125	-0.49452	0.22933	0.07923	0.26724	-0.50713	0.27308	0.17393
0.20685	-0.06672	0.27124	-0.36168	0.10997	-0.24546	0.38488	-0.48637	0.07542	0.08502
0.18378	-0.36451	0.22266	-0.51222	0.08486	-0.09804	0.31866	-0.34211	-0.01163	-0.24799
0.25742	-0.34422	0.31473	-0.62637	0.10429	-0.21492	0.36498	-0.53418	-0.07121	-0.07443
0.14454	0.02042	0.28793	-0.29585	0.03928	0.00539	0.28651	-0.34322	-0.03708	-0.04389
0.21881	-0.24897	0.31321	-0.476	0.27888	-0.12388	0.3464	-0.40905	-0.06148	0.14339
0.09885	-0.14985	0.16039	-0.40124	0.36485	-0.29591	0.144	-0.36048	0.02608	0.06999
0.23303	-0.19078	0.07342	-0.44502	0.12538	0.10785	0.20806	-0.42005	-0.03719	-0.0111
0.14264	-0.33538	0.27928	-0.54803	0.21703	-0.18969	0.46727	-0.28903	-0.10749	-0.04435
0.16279	-0.23639	0.2275	-0.24793	0.15589	-0.09948	0.23269	-0.43838	0.16113	-0.02746
0.10669	-0.36006	0.28193	-0.13438	0.10175	-0.02926	0.27204	-0.51083	-0.000136883	0.01898
0.22171	-0.24579	0.36606	-0.4388	0.14847	0.076	0.38266	-0.42355	0.13462	-0.10312
0.16136	-0.2058	0.23205	-0.20861	0.09555	0.13525	0.306	-0.40218	-0.13273	0.03423
0.11874	-0.38409	-6.77599e-06	-0.55846	0.03286	-0.22256	0.35298	-0.54417	-0.27037	-0.12963
0.29979	-0.34939	0.24578	-0.577	0.1695	-0.21656	0.12487	-0.19817	0.15353	0.03004
0.11256	-0.1955	0.23668	-0.49015	-0.06317	-0.21539	0.33725	-0.4922	-0.12322	0.2785
0.19991	-0.16787	0.09093	-0.50942	0.16507	-0.13458	0.33978	-0.36625	-0.17865	-0.12637
0.27467	-0.29656	0.31738	-0.50408	0.14294	-0.20184	0.20511	-0.37494	0.0614	-0.01804
0.28946	-0.19668	0.15871	-0.62986	0.08575	-0.09612	0.34012	-0.10093	0.1672	-0.19598
0.06095	-0.25886	0.14202	-0.30851	0.07468	-0.14808	0.10684	-0.2255	0.17194	0.09293
0.1446	-0.28827	0.33642	-0.55521	0.02598	-0.08111	0.1877	-0.45567	0.00109	0.01518
0.29944	-0.16503	0.36541	-0.55134	-0.03426	-0.1665	0.34064	-0.61046	0.21398	-0.01368
0.13066	-0.2622	0.29739	-0.5054	0.07199	-0.21016	0.10506	-0.26606	-0.20673	0.05372
0.24526	-0.19697	0.26732	-0.21893	0.10421	0.00885	0.09917	-0.37461	0.22939	0.02252
0.07564	-0.26228	0.12975	-0.60084	0.35032	-0.23233	0.41477	-0.4378	0.0235	0.19378
0.20456	-0.21157	0.12357	-0.26736	0.12573	-0.04269	0.44842	-0.31374	0.00897	0.21064
0.17587	-0.2338	0.34708	-0.4156	0.04874	0.17999	0.11453	-0.36716	-0.19265	-0.14034
0.21374	-0.20367	0.20095	-0.55908	0.07564	0.10749	0.19988	-0.23312	0.20353	-0.10792
0.27377	-0.27012	0.34025	-0.48258	0.26284	-0.11626	0.03505	-0.23122	0.12394	-0.0193
0.23828	-0.11464	0.14953	-0.64683	0.17398	-0.16869	0.25845	-0.35249	-0.19919	-0.18709
0.17553	-0.14077	0.20603	-0.34429	0.0156	-0.04695	0.17779	-0.60694	0.18442	0.27536
0.2406	-0.17685	0.31636	-0.30087	0.01088	-0.08681	0.45326	-0.33758	0.23167	-0.23116
0.24979	-0.22753	0.23281	-0.56102	0.07879	0.04995	0.22336	-0.44649	-0.0294	0.15092
0.17979	-0.11982	0.15359	-0.38195	-0.12429	-0.06675	0.14754	-0.49363	-0.15124	-0.06875
0.26847	-0.18922	0.22982	-0.24723	0.05356	0.02134	0.24523	-0.38833	-0.13901	-0.11186
0.20368	-0.31741	0.25327	-0.53293	0.23209	-0.10614	0.3726	-0.41846	-0.04988	-0.36806
0.1917	-0.13514	0.27361	-0.40264	0.12121	-0.08142	0.13292	-0.3994	0.00243	-0.10377
0.18647	-0.23127	0.2191	-0.47971	-0.07242	-0.03867	0.32113	-0.33957	0.39528	0.12932
0.25118	-0.10952	0.12676	-0.3031	0.03388	0.01059	0.08332	-0.3648	-0.25317	-0.11847
0.152	-0.34851	0.22564	-0.36917	0.21618	0.0733	0.2433	-0.20942	-0.06438	0.16082
0.33721	-0.30096	0.21281	-0.52971	0.000702864	-0.16616	0.32512	-0.46157	-0.08293	0.09089
0.13565	-0.29433	0.26616	-0.62412	0.24498	0.00298	0.37937	-0.42944	0.0825	0.03708
0.20631	-0.4038	0.18445	-0.22789	0.15694	-0.16253	0.12445	-0.42116	-0.15177	0.03382
0.24218	-0.30082	0.19198	-0.68575	0.19905	-0.06061	0.30499	-0.39924	0.04421	0.0128
0.29412	-0.29584	0.25901	-0.56946	0.27858	-0.14217	0.40177	-0.35383	0.01067	0.07421
0.12346	-0.2555	0.03196	-0.36884	0.11752	-0.0938	0.13205	-0.34041	0.20136	-0.1454
0.11093	-0.1266	0.05436	-0.57652	0.14608	-0.1416	0.23073	-0.38586	-0.13364	0.03356
0.17837	-0.186	0.35866	-0.55272	0.38744	0.11761	0.18557	-0.39537	0.02572	-0.0686
0.18604	-0.14179	0.17533	-0.32921	0.25202	-0.02392	0.41558	-0.51416	0.06529	0.19488
0.04371	-0.17481	0.25507	-0.28848	-0.11222	-0.12651	0.15588	-0.42365	0.11802	-0.17624
0.19256	-0.23322	0.2775	-0.38688	0.12898	-0.08676	0.23463	-0.59324	0.04975	-0.06064
0.16023	-0.19637	0.18991	-0.46398	0.28006	-0.18866	0.28087	-0.41906	-0.00602	0.00771
0.24641	-0.2014	0.33203	-0.36516	0.28907	-0.10281	0.1322	-0.32989	0.01164	0.07395
0.14541	-0.27144	0.17467	-0.52981	0.21097	0.16714	0.37665	-0.47306	0.19614	-0.00186
0.25532	-0.12163	0.28886	-0.2054	0.14222	-0.24214	0.29317	-0.50284	0.15752	0.03263
0.08387	-0.24865	0.33826	-0.4607	0.2735	-0.15071	0.27109	-0.56672	0.1257	-0.05418
0.10323	-0.2665	0.32617	-0.57249	-0.01925	-0.01629	0.31072	-0.58857	0.1118	0.03467
0.156	-0.18843	0.22374	-0.51103	0.18699	-0.13367	0.27934	-0.51067	0.06382	0.00767
0.19132	-0.31772	0.24972	-0.53569	0.36079	-0.07975	0.09404	-0.27527	0.02029	0.04646
0.26182	-0.2697	0.20606	-0.45682	-0.15067	-0.35497	0.19157	-0.51131	0.36148	0.10869
0.2346	-0.02981	0.3638	-0.25816	0.05354	0.12981	0.3561	-0.59934	0.15393	-0.22513
0.13044	-0.34739	0.28897	-0.48855	0.15152	-0.09441	0.23591	-0.36488	-0.03709	0.02305
0.29229	-0.15274	0.24875	-0.42331	0.18007	-0.09132	0.37279	-0.46391	-0.00243	-0.05036
0.21709	-0.17451	0.17329	-0.48763	0.21862	0.17408	0.1956	-0.4666	0.09963	-0.00497
0.27081	-0.36074	0.2843	-0.43122	0.21395	-0.12928	0.38161	-0.49608	0.29255	-0.26779
0.19979	-0.23109	0.32941	-0.61828	0.1951	-0.05006	0.28413	-0.4419	0.28026	0.13264
0.07668	-0.16468	0.37551	-0.59309	0.28839	-0.02298	0.44519	-0.38386	-0.13251	-0.03551
0.29048	-0.1391	0.16023	-0.12723	0.12817	-0.04949	0.15713	-0.28786	-0.26387	-0.05795
0.19788	-0.3097	0.30826	-0.50936	0.09592	-0.05967	0.27769	-0.50981	0.01684	-0.01409
0.06543	-0.04001	0.31591	-0.60417	0.25693	-0.09956	0.29147	-0.55999	0.15619	0.03293
0.19768	-0.22736	0.23717	-0.2999	-0.01606	-0.13167	0.356	-0.23507	-0.07707	-0.00541
0.2065	-0.33825	0.35919	-0.22651	0.29251	0.08827	0.40881	-0.33046	0.15809	0.02555
0.10203	-0.21798	0.2552	-0.38723	0.06838	-0.0133	0.15283	-0.37491	0.21221	-0.07492
0.164	-0.30539	0.30827	-0.32959	0.27483	-0.02441	0.41356	-0.57141	0.03186	-0.18799
0.23504	-0.29421	0.2203	-0.60062	0.00641	-0.07895	0.38195	-0.3256	-0.10907	-0.03442
0.0865	-0.10374	0.25384	-0.41692	0.28896	-0.04929	0.20366	-0.38974	0.352	0.10488
0.15271	-0.04001	0.34219	-0.45843	0.16594	0.01866	0.27905	-0.51565	0.07541	-0.03186
0.27566	-0.38597	0.34982	-0.07123	0.06478	0.11556	0.27033	-0.40657	0.08517	0.08748
0.12933	-0.16234	0.38292	-0.41312	0.34562	-0.269	0.25131	-0.40746	0.00897	-0.1875
0.20747	-0.37395	0.04484	-0.56304	0.31198	0.06204	0.3002	-0.54656	-0.16693	-0.00137
[truncated: 3,004 more rows]

## Sheet: Correlations Biomarker
Results for bootstrapping for correlation analysis - monomers in CSF and Plasma
Supplementary Table 1			Spearman r values
Age	Age	MMSE	MMSE	Aβ40	Aβ40	Aβ42	Aβ42	Ratio Aβ42/Aβ40	Ratio Aβ42-Aβ40	tTau	tTau	pTau	pTau	Aβ Oligomers CSF	Aβ Oligomers CSF2	Tau Oligomers CSF	Tau Oligomers CSF	Plasma Aβ40	Plasma Aβ40	Plasma Aβ42	Plasma Aβ42	Plasma Aβ42/Aβ40	Plasma Aβ42/Aβ40
Control, relatives and SCD	MCI, AD	Control, relatives and SCD	MCI, AD	Control, relatives and SCD	MCI, AD	Control, relatives and SCD	MCI, AD	Control, relatives and SCD	MCI, AD	Control, relatives and SCD	MCI and AD	Control, relatives and SCD	MCI, AD	Control, relatives and SCD	MCI, AD	Control, relatives and SCD	MCI, AD	Control, relatives and SCD	MCI, AD	Control, relatives and SCD	MCI, AD	Control, relatives and SCD	MCI, AD
-0.135745	0.00432653	-0.0476488	-0.0197069	0.118878	0.205506	0.117419	0.113848	0.0787922	0.22193	-0.220858	0.0708257	-0.232089	0.21945	0.22791	-0.20943	0.200406	-0.154073	-0.118868	0.354848	-0.0155433	-0.043556	0.010085	-0.368221
-0.0411276	0.0467811	0.0640517	0.145852	-0.0806305	0.210072	0.268787	0.207446	0.220569	0.205289	-0.156339	-0.0368166	-0.268499	0.0820935	0.06392	-0.18573	0.174165	0.0381708	-0.168807	0.210402	-0.0761281	0.0576941	0.0412704	-0.134951
-0.112506	0.187166	-0.0759542	0.0703532	0.0465823	0.0421812	0.139286	0.145384	0.322557	0.331717	-0.172979	0.00246158	-0.121807	-0.0301039	0.22916	-0.29407	0.164876	-0.201762	0.0136023	0.271236	-0.225761	-0.109568	0.0327081	-0.309672
-0.211238	0.128739	-0.14394	0.0163812	-0.0640047	0.198395	0.071783	0.178775	0.149738	0.249937	-0.22948	0.012694	-0.184953	-0.145254	0.20205	-0.23255	0.275222	-0.0072019	-0.163093	0.100747	0.0550256	0.19058	0.0486118	-0.0545346
-0.202604	0.184331	-0.0813605	-0.0474034	-0.0878794	0.214948	0.0542387	0.254355	0.239251	0.171471	-0.237386	-0.0563559	-0.137257	0.103878	0.1095	-0.20224	0.046597	-0.221772	-0.0642857	0.15334	-0.00166068	-0.222029	0.0542079	-0.530379
-0.132518	-0.0321192	-0.154038	0.0180741	-0.0979406	0.147174	0.088619	0.298858	0.13216	0.130171	-0.106784	0.0608841	-0.26616	0.0556241	0.31618	-0.12655	0.208368	-0.0885411	-0.0378063	0.365165	0.00829512	0.0838967	0.179203	-0.268336
-0.0484683	0.0378728	-0.0162654	-0.0775234	-0.0988543	0.33498	0.147289	0.179731	0.279483	0.294285	-0.121167	0.14868	-0.168024	-0.0664825	0.11228	-0.0791	0.130174	-0.107833	-0.0451213	0.0128775	-0.0578269	0.221176	-0.00860875	-0.30879
-0.0918251	0.184269	-0.119837	-0.0762441	-0.10637	0.16294	0.0986669	0.124678	0.129199	0.0966716	-0.106903	0.102154	-0.296277	-0.00261382	0.2354	-0.16058	0.193668	-0.0638774	-0.0495591	0.0989233	-0.0177607	-0.00944218	-0.0833176	-0.0999473
-0.126483	-0.215542	0.0311417	0.0379167	-0.146349	0.260334	0.0394854	0.269415	0.229296	-0.0863425	-0.148419	0.128408	-0.136342	-0.127077	0.28536	-0.127	0.129337	-0.0709022	-0.120896	0.163019	-0.0797837	0.0706316	-0.0111332	-0.242307
-0.154397	0.0794853	-0.103777	-0.0473887	-0.0531288	0.0544962	0.249987	0.388445	0.225169	0.0596335	-0.199723	-0.0295011	-0.311702	-0.162586	0.27102	-0.16495	0.224788	-0.257794	-0.00288799	0.0790668	0.00644287	-0.210484	0.0077772	-0.291554
-0.162706	0.0311812	-0.0387135	-0.0915259	-0.0397797	0.398273	0.0286149	0.204528	0.216811	0.0301693	-0.0417258	0.0241746	-0.184189	-0.0351246	0.14404	-0.31207	0.21105	-0.0804699	-0.155238	0.216242	-0.0277677	-0.0558699	0.00645374	-0.272419
-0.0828795	-0.076183	0.0375938	0.0220066	-0.121761	0.161912	0.206415	0.0863576	0.172603	0.348532	-0.246764	-0.101651	-0.254272	0.00399562	0.15067	-0.36815	0.138365	-0.0815238	0.00689778	0.134091	0.0823084	0.0477194	0.0861608	-0.415578
-0.117724	-0.0595538	-0.080891	-0.0104847	0.0276935	0.205955	0.0583776	0.153998	0.0875075	0.311733	-0.191062	0.0277962	-0.183993	0.187213	0.16397	-0.10888	0.176711	-0.0602807	-0.0465644	0.15776	-0.103962	0.0547995	0.0736375	-0.0588694
-0.117718	0.209334	0.0566604	-0.0985127	0.000696625	0.422416	0.173212	0.238306	0.0934317	0.142506	-0.200898	-0.146014	-0.241858	-0.0063089	0.19367	-0.36801	0.165044	-0.00166853	-0.038616	-0.07355	0.201825	0.154077	0.124194	-0.209786
-0.0972573	0.205406	-0.0367414	-0.0299559	-0.0437557	0.127362	0.125206	0.216737	-0.0261273	0.272416	-0.068013	0.138998	-0.226596	-0.00382801	0.26686	-0.13108	0.231336	0.0422253	-0.0642384	0.281833	0.0169597	0.0953811	0.16566	-0.253334
0.146474	0.198154	0.0996353	0.0688911	0.020481	0.286813	0.0938087	0.332227	0.0410529	0.30698	-0.104226	0.0189785	-0.0525015	-0.0705949	0.20397	-0.13768	0.216917	-0.146114	-0.0578809	-0.0567343	-0.0118278	0.386311	0.0123127	-0.29084
-0.0134254	0.188716	0.148944	0.0289128	-0.0355763	0.27868	0.122449	0.242756	0.238942	0.234292	-0.0613673	-0.0412729	-0.283142	-0.112341	0.21602	-0.13803	0.229174	-0.225166	-0.060281	0.158558	0.0361747	0.104959	0.119677	-0.311947
-0.106833	0.0053396	0.0361585	0.0241474	-0.0120629	0.371936	-0.104459	0.27294	0.213364	0.143423	-0.14776	0.0559197	-0.0999451	0.0381072	0.19203	-0.23858	0.0566753	0.0963776	-0.0409927	0.0285125	-0.170355	-0.0696364	0.211263	-0.297704
-0.113049	0.0237745	-0.0511414	-0.0236515	-0.0703265	0.28611	0.00297366	0.129065	0.345805	0.325531	-0.216408	-0.0720975	-0.136718	0.170699	0.20296	-0.21257	0.192957	-0.0153197	-0.012542	0.31709	-0.0616631	0.10036	0.122429	-0.284051
-0.0697184	-0.172907	0.0145787	0.0508849	-0.0495624	0.263126	0.0971124	0.269641	0.140411	0.250384	-0.179466	-0.0182821	-0.243558	-0.0828481	0.32263	-0.1081	0.210586	-0.102266	-0.0684036	0.267844	-0.0445948	0.214746	-0.043206	-0.341413
-0.228734	-0.0244739	0.0874926	-0.12021	-0.124613	0.0201276	0.172425	0.165676	0.143557	0.201941	-0.185232	0.107808	-0.210727	0.0297836	0.15961	-0.23176	0.160539	0.0147236	0.0896836	0.407194	-0.0343378	0.231048	0.100911	-0.00387162
-0.0613753	0.136156	-0.0222147	-0.00729279	0.0755124	0.123312	0.232563	0.199273	0.147027	0.336266	-0.145688	-0.0387823	-0.150372	0.138442	0.01821	-0.16929	0.219988	-0.322368	-0.00751217	-0.0496883	-0.0638945	0.028934	0.177419	-0.143538
-0.0218758	-0.0134628	0.00678647	0.0466195	-0.21239	0.191132	0.174162	0.27357	0.290545	0.129699	-0.0948703	0.086155	-0.152153	-0.0662687	0.26005	-0.30492	0.143297	-0.110818	0.0641228	0.0488738	0.0506365	-0.222976	0.0587355	-0.106122
-0.0751487	0.0856703	0.0507647	-0.0433995	0.0760673	0.19888	0.0629052	0.239164	0.187302	0.272725	-0.129953	0.230286	-0.315667	0.0285092	0.21345	-0.22087	0.148124	-0.135139	-0.0739751	0.00611586	-0.172788	0.215825	0.104813	0.055292
-0.0122502	0.0799006	-0.0707473	-0.0894348	-0.17138	0.390451	0.114823	0.437334	0.20656	0.0912707	-0.200012	0.0529277	-0.225579	0.0156673	0.17504	-0.13572	0.193417	-0.0387415	-0.137227	0.109125	-0.0928535	-0.0940629	0.20513	-0.0997319
-0.0232152	0.131082	0.0518451	0.000571786	-0.101854	0.188397	0.237422	0.130988	0.195274	0.132447	-0.0919833	0.0344115	-0.129002	0.0290524	0.21595	-0.3813	0.224564	-0.0614325	-0.0593669	-0.0416304	-0.161403	0.141914	0.0906031	-0.236305
-0.108014	-0.00353993	-0.111147	0.00554171	0.0662105	0.0611464	0.0967912	0.256128	0.182929	0.0640595	-0.0293773	0.203627	-0.145139	-0.0238653	0.04607	-0.07966	0.154608	-0.0575763	-0.0834456	-0.0383628	0.0162738	0.0117523	0.116015	-0.196929
0.0295717	0.153141	-0.0161864	0.0245828	-0.0158401	0.103328	0.0953546	0.0501003	0.258587	0.0193276	-0.254169	0.122474	-0.261858	0.0445906	0.14994	-0.29927	0.185147	-0.201113	-0.000660902	0.223725	-0.0738207	0.0592229	0.0919199	-0.209786
-0.0366623	0.0201163	0.0456717	0.21124	-0.0778732	0.244354	0.128807	0.0988755	0.236943	0.333018	-0.17175	0.107425	-0.255586	0.00915866	0.1015	-0.23163	0.17977	-0.0943342	-0.0114649	0.252171	-0.0200291	0.00158094	0.110914	-0.054658
-0.0579416	-0.0509903	-0.0926297	0.0114294	-0.0220747	0.262526	0.100956	0.27162	0.161946	0.217721	-0.174662	0.0699104	-0.297949	0.134037	0.14564	-0.12051	0.110711	-0.157769	-0.0461786	0.192925	0.00120699	-0.177743	-0.0898135	0.0751323
-0.116159	-0.0762642	0.0546681	-0.0335318	-0.147982	0.076548	0.0998796	0.268019	0.251848	0.232992	-0.207896	-0.0746377	-0.163335	0.0822008	0.07513	-0.26313	0.251461	0.172029	-0.0594787	0.116121	0.0756546	-0.17939	0.0624036	-0.140846
-0.0777631	0.0753948	-0.0777318	0.189103	-0.0953537	0.23602	0.0720265	0.180246	0.11774	0.173854	-0.207896	-0.0447998	-0.256649	-0.0636724	0.26033	-0.19083	0.284179	-0.101464	-0.269513	0.0806019	-0.0443251	0.0376839	0.0507828	-0.257123
-0.0821136	0.10323	-0.137966	0.0417729	-0.0534924	0.279891	0.12089	0.228884	0.2551	0.335608	-0.153923	-0.077746	-0.15925	-0.0575746	0.18068	-0.35141	0.266771	-0.153624	-0.158246	0.116783	-0.19721	0.318381	-0.0141252	-0.172086
-0.140721	0.232097	-0.160168	0.0738155	-0.141878	0.075936	0.132629	0.129882	0.171311	0.190564	-0.247337	0.0973092	-0.341396	-0.027953	0.07307	-0.3485	0.0157637	-0.0367798	-0.122137	0.187559	-0.00243062	0.029035	0.0416254	-0.0538985
-0.100441	0.0403445	0.00952911	-0.177885	-0.0463608	0.33833	0.0772954	0.267542	0.258293	0.143102	-0.0947603	-0.143999	-0.0986159	-0.0418424	0.16351	-0.24265	0.117602	-0.19104	-0.126256	0.131939	-0.00730673	0.000756204	-0.0877977	-0.367133
-0.0507334	0.238759	0.0404875	-0.126255	-0.0501997	0.117159	0.166017	0.244432	0.078931	0.290671	-0.148089	0.146615	-0.26775	0.0239629	0.17157	-0.26343	0.236375	0.0330148	-0.16742	0.0305877	0.0472629	-0.0281577	0.058469	-0.429128
-0.206582	0.146123	0.108449	0.0282807	0.0285703	0.22795	0.0170736	0.237261	0.271389	0.133692	-0.112523	0.0932165	-0.23108	-0.171684	0.29304	-0.35474	0.265539	-0.0575938	-0.0528029	0.0640423	-0.17768	-0.0984024	-0.101573	-0.350074
-0.136529	0.103644	-0.0282712	0.124854	-0.0602336	0.013664	0.147514	0.14826	0.0513146	0.0540211	-0.164133	-0.0595176	-0.148168	0.137744	0.14199	-0.2441	0.304439	-0.0222693	0.0303297	0.259329	0.00582762	0.132433	0.0211965	-0.189441
-0.157471	-0.0106243	-0.101581	0.0861942	-0.0127937	0.18137	0.0669784	0.36929	0.28329	0.319189	-0.193941	-0.181871	-0.0991664	0.0368043	0.06596	-0.20081	0.248577	-0.132707	0.0374055	0.167388	-0.0398358	-0.0168435	0.168595	-0.236849
-0.13761	0.108565	-0.10676	0.0802181	-0.0862963	0.0865176	0.0516736	0.139287	0.174522	0.179369	-0.119549	-0.00431957	-0.199852	0.124542	0.223	-0.37623	0.138575	-0.153598	-0.179607	-0.062129	-0.0382943	0.247044	0.182766	-0.064525
-0.11934	-0.0242833	-0.00428571	-0.0193623	0.0566105	0.208525	0.0495622	0.331955	0.202073	0.219501	-0.179829	-0.0810525	-0.176955	0.12357	0.22079	0.0084	0.187084	-0.0865199	-0.0707824	-0.0397304	-0.101208	-0.124035	0.0919326	-0.217856
-0.0699138	-0.00202597	-0.00727929	-0.131865	0.0302871	0.364067	0.143714	0.302181	0.09405	0.2038	-0.0573788	0.0343945	-0.294489	0.0751915	0.23435	-0.13952	0.231377	0.0248595	0.00410803	0.0225299	-0.135743	0.179787	0.102976	-0.384541
-0.146807	0.102654	0.169657	-0.116888	-0.126844	0.104531	0.0409893	0.337864	0.231604	0.0386466	-0.292044	0.0356779	-0.16676	-0.0347529	0.30448	-0.36457	0.183957	-0.0931828	-0.0152652	0.119956	-0.0417394	-0.127307	-0.138489	-0.0563997
-0.0926331	-0.0341318	-0.123607	0.051013	-0.166264	0.375267	0.067483	0.287873	0.225777	-0.00435706	-0.20261	-0.00523279	-0.302405	0.0286718	0.23416	-0.34662	0.204563	0.0629656	-0.100003	0.289276	-0.0982994	-0.074108	-0.0159568	-0.289488
-0.0705697	-0.1622	-0.130832	-0.0035197	0.025381	0.246433	-0.0134738	0.408024	0.257588	0.313085	-0.236956	0.143068	-0.177338	-0.0695652	0.14329	-0.26458	0.234795	-0.048905	-0.0351768	0.229856	0.070661	0.159313	0.124695	-0.0405464
-0.154111	0.022696	-0.208641	0.0741644	-0.106814	0.196327	0.174192	0.257704	0.0505273	-0.0275302	-0.128607	0.122107	-0.247917	-0.0296499	0.0748	-0.23165	0.207285	-0.0737081	-0.0976848	0.115974	-0.0762957	-0.0926342	0.000958964	-0.419355
-0.0338944	0.0212456	-0.135187	0.0846968	0.047507	0.185227	-0.0134385	0.136816	0.283751	0.252913	-0.015799	-0.0416153	-0.281177	0.0609587	0.08232	-0.20708	0.210743	-0.120661	-0.0362002	0.170246	-0.164248	0.108081	0.00656835	-0.39874
-0.107363	-0.00433773	-0.112686	-0.0252908	-0.184234	0.154672	0.0744235	0.281563	0.177771	0.112353	-0.286301	0.0496459	-0.215655	0.0864567	0.05663	-0.17092	0.184311	0.00384662	-0.0961557	0.130859	-0.17139	-0.0308461	0.0389658	-0.136184
-0.160554	0.129043	-0.0475686	0.0412436	-0.0672915	0.215182	0.205363	0.280638	0.184718	0.15232	-0.167831	0.0505692	-0.127571	-0.00425528	0.16486	-0.08152	0.251663	0.00430214	-0.0371731	0.0724093	-0.118404	0.116672	-0.129348	-0.230029
-0.164715	0.0798581	-0.0787642	-0.019465	-0.0988554	0.290368	0.143218	0.321752	0.195412	0.0752908	-0.157889	0.0159682	-0.221592	0.0450841	0.26699	-0.27331	0.295726	-0.353116	-0.0699423	-0.0749101	0.00873744	-0.151578	0.00402097	-0.231834
-0.0567484	0.0240678	-0.209754	-0.0669705	-0.18335	0.315865	0.149093	0.198986	0.247619	0.221965	-0.11319	-0.00386533	-0.145613	0.0916717	0.26026	-0.26729	0.0476068	-0.195447	-0.162271	0.0614302	-0.0890646	0.0305767	-0.111766	-0.242989
-0.0349148	0.188329	0.132372	0.0265238	0.0384853	0.283452	0.228461	0.204287	0.150711	0.162151	-0.181432	0.089859	-0.288446	0.0967524	0.14118	-0.31166	0.19926	-0.158921	-0.135464	0.185223	-0.0263419	0.0520647	-0.0922696	-0.133824
-0.189618	-0.123718	-0.0707295	-0.0955917	-0.0543763	0.160698	0.178736	0.221315	0.272301	0.112373	0.00727495	0.0310481	-0.0310888	-0.12152	0.05626	-0.27556	0.262147	-0.0336679	0.0186226	0.212824	-0.0735587	0.129451	-0.0787156	-0.205699
-0.175856	0.0882193	-0.0447108	0.0210619	0.00222874	0.260267	0.112853	0.171259	0.129096	0.069329	-0.0941911	0.0734877	-0.252048	-0.0694035	0.10117	-0.37	0.158368	-0.0867624	-0.0495745	0.173354	-0.101086	0.195226	0.0364319	-0.0381302
-0.156988	-0.0746074	-0.0678412	0.162947	-0.175025	0.255643	0.26407	0.286558	0.0682581	0.145947	-0.0862295	-0.215224	-0.194611	0.196116	0.26636	-0.29114	0.142017	-0.124922	-0.131646	0.0845958	-0.0319552	0.170075	-0.032237	-0.238761
-0.0310951	0.0215721	0.0211626	-0.103324	-0.00331444	0.114453	0.0420584	0.385338	0.150604	0.0308528	-0.118355	0.0129492	-0.249195	-0.0482018	0.0818	-0.30802	0.342563	0.0314785	-0.0338306	0.181128	-0.0360601	0.183447	-0.0182201	-0.163818
-0.21705	0.14023	-0.105785	-0.081395	-0.052412	0.127445	0.00100115	0.244045	0.228078	0.168744	-0.236042	0.00254932	-0.163908	-0.0769709	0.15397	-0.16149	0.250665	-0.2219	-0.0902369	0.0415636	-0.0888734	0.326429	0.00806958	-0.433799
-0.0507772	-0.0595548	-0.188031	0.0841077	0.0228754	0.297538	0.154867	0.265464	0.163423	0.177847	-0.130038	-0.0675962	-0.137796	0.037529	0.28007	-0.18638	0.25147	-0.111061	-0.0608592	0.36278	-0.0841928	0.166487	-0.114116	-0.0492727
-0.0448596	0.114489	-0.0160822	-0.114799	-0.0705126	0.105934	0.124969	0.426347	0.0456019	0.0889094	-0.234263	0.0222768	-0.202084	-0.169423	0.14542	-0.38699	0.238016	-0.0513151	-0.0699781	0.190358	0.00815332	-0.138725	0.00819149	-0.0977364
-0.102159	-0.0119109	-0.197092	0.103453	-0.134665	0.368815	0.137793	0.363558	0.133893	0.142995	-0.0861488	-0.0360036	-0.211099	0.33287	0.31687	-0.23005	0.0763022	-0.041261	-0.0102298	0.177369	-0.0336871	0.0681401	0.101071	-0.170134
-0.106929	0.121405	-0.0726331	0.18116	-0.0252065	0.266859	0.189648	0.295301	0.156155	0.167951	-0.215218	0.0155036	-0.195271	0.149943	0.17251	-0.41124	0.310509	-0.0739162	-0.109587	0.075925	-0.0908017	0.0400055	-0.00441315	-0.0733417
-0.0303375	-0.0110456	0.0795368	0.153905	0.0348475	0.129452	0.239142	0.275207	0.288825	0.0681907	-0.0460788	-0.0703254	-0.22586	0.049232	0.24716	-0.1528	0.19873	0.144004	-0.223461	0.174304	-0.0957021	0.0845196	0.0291074	-0.235025
-0.122107	-0.0128566	-0.0843471	-0.0431125	-0.0686435	0.191309	0.206376	0.225733	0.226767	0.169477	-0.240759	-0.00882011	-0.271602	0.0699498	0.25881	-0.24045	0.346303	-0.075505	0.0531326	0.0521902	0.0398312	0.0313194	-0.07936	-0.00229116
0.0257376	-0.0651663	-0.178883	0.0200451	-0.0182209	0.391488	0.0588618	0.329001	0.144934	0.374955	-0.23242	0.069434	-0.187616	0.0258778	0.23329	-0.12146	0.121832	-0.0368707	0.038958	0.588899	-0.0481374	-0.0245378	0.0154946	-0.183926
-0.113609	-0.0226121	-0.0619963	0.00208315	-0.0472096	-0.0350722	0.167472	0.176923	0.190156	0.0962602	-0.131038	-0.00627572	-0.258097	0.0773795	0.16654	-0.26863	0.235194	-0.0257657	0.0440802	0.238708	-0.165708	-0.0842843	-0.0298431	-0.278706
-0.226091	-0.118062	0.0883664	-0.0735161	-0.0750082	0.219759	0.0796403	0.239038	0.253003	0.307444	0.0150578	-0.013461	-0.286962	-0.0693311	0.11265	-0.2358	0.288696	-0.0310754	0.101818	0.060813	-0.116112	0.156829	-0.0500208	-0.26522
-0.0396514	-0.0224643	-0.100663	0.225808	-0.0523286	0.382184	0.18424	0.286943	0.117775	0.216517	-0.30642	-0.30211	-0.109049	-0.0415388	0.12016	-0.04082	0.11142	-0.201423	-0.132755	0.119309	-0.115707	-0.00332272	-0.104309	-0.364919
-0.215416	0.208063	0.0232414	0.0297791	0.0794404	0.206666	-0.0402092	0.219583	0.108002	0.242048	-0.225244	-0.0446596	-0.169225	0.0705618	0.25865	-0.2266	0.211011	0.0341105	0.144559	0.150429	-0.0150968	0.268574	0.116027	-0.198276
-0.0165212	0.12915	-0.0406118	-0.084125	0.0105356	0.174817	0.0802461	0.217752	0.0854644	0.261462	-0.22996	0.156113	-0.245243	-0.0810483	0.29969	-0.20526	0.32487	-0.0780568	-0.142439	0.278412	-0.153983	-0.0117081	0.0570856	-0.0862444
-0.118049	0.0794943	-0.0946342	0.0493853	0.091945	0.224022	0.148628	0.091065	0.306765	0.194729	-0.270372	0.00422215	-0.254346	0.0539694	0.21772	-0.14881	-0.0314106	-0.104002	-0.103092	0.145299	-0.0600775	0.0787562	0.178532	-0.419854
-0.0316899	0.126847	-0.135905	0.0446125	-0.0380202	0.464179	0.191839	0.291877	0.21507	0.18814	-0.177729	0.0552177	-0.0432368	0.00340652	0.19981	-0.09635	0.135264	-0.229429	-0.0805043	0.13405	-0.141718	0.145083	0.0398115	-0.261763
-0.111159	-0.00516813	-0.0942312	-0.124064	-0.187948	0.214347	0.144038	0.238981	0.126951	0.306588	-0.112626	-0.0142473	-0.205543	0.0379861	0.09321	-0.20482	0.105657	-0.15123	-0.108232	0.396388	-0.0338274	-0.144153	-0.0884489	-0.249714
-0.0777717	0.10627	0.0875034	0.0125878	-0.0622059	0.322973	0.133772	0.244775	0.122662	0.137537	-0.145191	-0.0868719	-0.224764	0.0404598	0.12509	-0.24589	0.216788	0.00359002	-0.0862608	0.308348	0.020689	0.0156701	-0.121897	-0.225749
-0.0978684	-0.0478698	0.0990065	0.0199347	0.117048	0.231074	0.0989029	0.240075	0.0457064	0.276855	-0.140633	-0.0395832	-0.228337	-0.0174269	0.15703	-0.25933	0.229989	-0.227286	0.140864	0.179385	-0.184882	0.0731964	-0.040117	-0.306541
-0.126417	0.0844956	-0.146488	-0.00333394	0.0353702	0.0895412	0.0278754	0.305533	0.165059	0.240107	-0.326611	-0.0435383	-0.263466	0.197058	0.16212	-0.2948	0.0996468	-0.122897	-0.106024	0.39526	-0.0238005	0.347914	-0.0327732	-0.0575482
-0.0898534	0.0368994	0.0389568	-0.0425404	-0.0607992	0.317823	0.0587619	0.242322	0.174171	0.0659213	-0.118283	-0.0578344	-0.213435	-0.012046	0.21345	-0.10457	0.17766	-0.328147	0.065975	0.143217	0.00823089	0.0600444	0.0119135	-0.311989
-0.0730863	-0.0116325	0.0190272	0.0226897	-0.0339724	0.158812	0.0575482	-0.00696208	0.166696	0.348866	0.00320313	-0.0637809	-0.187853	0.0374432	0.13186	-0.24463	0.169999	-0.15081	0.0475662	-0.0252051	-0.179427	0.135734	-0.0171538	-0.21342
-0.177132	0.000542507	0.0274862	-0.0196746	-0.163734	0.3479	0.0968554	0.174642	0.172288	0.27947	-0.0942252	0.0711107	-0.25567	0.0571409	0.26054	-0.30892	0.232082	-0.196617	-0.0508063	0.0675679	-0.134308	-0.0441638	-0.0200232	0.0356382
0.0358021	-0.076955	-0.120741	-0.0698553	-0.0812375	0.297454	0.124353	0.222475	0.155771	0.16062	-0.162089	0.113155	-0.287194	0.0944984	0.13442	-0.24467	0.083007	-0.107899	-0.01175	0.188361	-0.094972	0.0580956	0.00756946	-0.0965495
0.028731	0.0902244	-0.194011	0.184655	-0.0754296	0.118305	0.120067	0.263098	0.319859	0.274103	-0.249122	-0.10834	-0.131057	0.0589997	0.25653	-0.22302	0.412045	-0.0997105	-0.110569	0.0207804	-0.0292744	-0.104978	0.00795285	-0.217616
-0.12925	0.147811	0.0787126	0.0973761	-0.0458606	0.218931	0.188147	0.0967879	0.159053	0.136708	-0.183498	0.0698821	-0.334814	0.0667964	0.13368	-0.14435	0.280878	-0.285469	-0.114191	0.128456	-0.106172	-0.0393087	-0.055598	-0.32032
-0.0880321	0.154503	-0.0634141	-0.191193	0.0779818	0.33236	0.144016	0.16716	0.199255	0.327219	-0.15177	0.0391735	-0.167339	0.0192203	0.13768	-0.37755	0.22487	-0.0636406	-0.145514	0.179906	-0.0872971	0.19013	0.109333	-0.1886
-0.0717218	0.0216728	0.0569226	0.0833929	-0.0716192	0.0158802	-0.0328094	0.13773	0.24641	0.160163	-0.140254	0.0227434	-0.139489	-0.0662502	0.22108	-0.09983	0.287839	-0.0375281	-0.0506652	0.205307	0.0260716	0.0207459	0.0306134	-0.310506
-0.0824732	0.184386	0.00353722	-0.053788	-0.208286	0.270329	0.181573	0.244202	0.128927	0.0898625	-0.144356	0.13066	-0.34474	0.0878045	0.23933	-0.21636	0.217753	-0.190026	-0.0562941	0.53638	-0.144963	-0.0307322	0.0276041	-0.415237
-0.0600658	0.0722497	-0.0261141	-0.0403167	-0.0606969	0.260144	0.0427591	0.436018	0.206741	0.213526	-0.0537715	0.0108964	-0.151285	-0.058161	0.21189	-0.19744	0.224537	0.00745444	0.0346132	0.0998465	-0.0466478	-0.0064389	0.0869276	-0.297011
-0.0785544	-0.13021	-0.055813	0.115054	-0.086215	0.245692	0.0381008	0.199739	0.178546	0.0800549	-0.282872	-0.0779457	-0.275574	-0.0458812	0.04006	-0.18766	0.220207	-0.150362	-0.0443654	0.025688	-0.0647804	0.124891	0.254608	-0.06129
-0.104868	0.261044	-0.0831442	0.0634959	0.0245818	0.302631	0.108255	0.331421	0.369368	0.204779	-0.109952	0.145993	-0.167425	0.07022	0.15707	-0.22658	0.107585	-0.0429441	0.0122423	0.135741	-0.124102	0.0868011	0.144234	-0.259677
-0.148824	0.138571	-0.101525	-0.136237	-0.233842	0.20558	0.117443	0.320531	0.169504	0.236318	-0.177943	0.0731818	-0.249798	-0.055992	0.24246	-0.31467	0.144579	-0.105373	-0.0961498	-0.0116428	-0.146542	0.127643	0.168851	-0.133954
-0.175546	-0.00169821	-0.0683648	0.0815206	-0.00628906	0.273637	0.179357	0.216908	0.13615	0.0700374	-0.108734	0.269729	-0.175201	0.0885817	0.12323	-0.28301	0.255566	-0.0366335	0.0654471	0.330247	0.0434145	0.104422	0.122518	-0.116137
-0.0425822	0.0524069	-0.150645	0.193594	-0.0447347	0.297881	0.142107	0.192817	0.120404	0.151057	-0.207266	0.102057	-0.358879	0.181353	0.21202	-0.3197	0.212321	-0.182583	-0.0396032	0.188358	-0.0339873	-0.045216	-0.125468	-0.362399
-0.154783	-0.0643005	-0.0346564	0.0825312	-0.0284906	0.203728	0.139865	0.161546	0.209005	0.265827	-0.325522	0.0525003	-0.012528	-0.0477329	0.23746	-0.30395	0.213122	-0.084324	-0.0481175	-0.0114569	0.111017	0.215843	0.18498	-0.305598
-0.0500349	0.112313	0.147707	0.0513327	-0.0490306	0.37038	0.210951	0.273499	0.245836	0.0416346	-0.245204	-0.0416143	-0.1169	0.0432731	0.32819	-0.12787	0.270221	0.0192812	-0.0895351	0.344072	-0.0578849	0.03155	0.0227567	-0.274235
-0.0532549	-0.126111	-0.0540968	0.0980867	-0.130617	0.22693	0.0798154	0.307468	0.275623	0.238214	-0.145103	0.0776526	-0.294086	0.0484568	0.25177	-0.43397	0.218449	-0.218473	-0.0868195	-0.0685924	-0.107092	0.0397691	0.0183314	-0.425996
-0.0998503	0.0538465	-0.0314907	-0.101953	0.0635703	0.168459	0.184867	0.181343	0.141963	0.0586698	-0.244747	0.153382	-0.18254	0.26483	0.15699	-0.4122	0.2856	-0.105088	-0.0291463	0.308646	0.0941854	0.0848017	0.0395769	-0.186373
-0.0638537	0.0132132	-0.230344	0.0406165	0.0577425	0.065862	0.166613	0.292807	0.189805	0.248754	-0.204178	0.192344	-0.167132	0.122742	0.16552	-0.32671	0.140431	-0.00623678	-0.0480713	0.103021	0.0797514	0.231718	0.0532532	-0.352992
-0.0640343	0.0253441	-0.131427	-0.102694	-0.0623659	0.195654	0.127551	0.280412	-0.0213468	0.307898	-0.158161	0.0938059	-0.284441	-0.0522203	0.14643	-0.05274	0.0567352	-0.205006	0.0070975	0.0499668	6.2945e-05	0.211282	-0.00866983	-0.276609
-0.0517577	0.015101	-0.0249917	0.0954444	-0.149292	0.160293	0.098069	0.221029	0.183475	0.293141	-0.179519	-0.0429349	-0.239408	0.133257	0.13327	-0.1058	0.0427458	-0.0514277	-0.0505813	0.403176	-0.109669	-0.000733339	0.147662	-0.445305
-0.0396514	0.0372013	-0.116796	0.0350447	0.0344574	0.111462	0.165733	0.209511	0.112229	0.165443	-0.143093	-0.200725	-0.273597	0.150579	0.25634	-0.32655	0.128011	-0.355269	-0.0630328	0.153855	-0.116043	0.115689	-0.0411589	-0.142215
-0.14602	0.145095	0.0450631	0.16455	-0.0665852	0.3624	0.13435	0.359999	0.203873	0.162847	-0.0262819	0.0803521	-0.212909	0.0807299	0.27988	-0.16673	0.222786	-0.0689019	0.0142249	0.171391	-0.0183449	-0.03871	0.170135	-0.239868
0.033282	-0.132032	-0.143599	0.0121328	0.0015527	0.353748	0.0179593	0.307704	0.328695	0.123485	-0.194203	-0.0152807	-0.141318	0.0740521	0.20808	-0.22919	0.13077	0.0807515	-0.0207524	0.0270865	0.0806872	0.361818	0.165992	-0.425265
-0.138205	0.0821971	-0.102121	-0.0227423	-0.0158012	0.281504	0.0477426	0.311689	0.241849	0.338435	-0.0505169	-0.0314886	-0.188559	-0.0342993	0.13674	-0.20489	0.243384	-0.110909	-0.0634345	0.193431	-0.00893622	-0.0884915	-0.0315884	-0.348393
-0.0504908	0.0834182	-0.0263877	0.0634893	-0.0314097	0.123497	0.17336	0.262792	0.328999	0.0715782	-0.129887	0.191403	-0.162928	0.110503	0.1218	-0.22293	0.21905	-0.078985	-0.139389	0.179383	-0.015523	-0.0442952	0.0749868	-0.0943543
0.0810578	0.117869	-0.220462	0.127621	-0.147993	0.0621165	0.0599595	0.0959079	0.189301	0.156083	-0.259333	-0.0270388	-0.26831	0.144556	0.30066	-0.25648	0.188231	-0.034763	-0.0437777	-0.10768	-0.0910346	0.133326	0.151571	-0.144848
-0.0110052	0.314068	0.0713081	-0.0453526	0.0251341	-0.0162907	0.180346	0.284204	0.29293	0.0645302	-0.235988	-0.0426089	-0.129042	0.0413793	0.12964	-0.31977	0.163449	-0.160293	-0.0402892	-0.0610561	0.0320926	0.198048	-0.0302597	-0.227611
-0.0290299	0.0277057	-0.0762658	-0.118136	0.00665002	0.0110182	0.195601	0.293972	0.13566	0.144834	-0.342958	-0.063659	-0.179576	0.197428	0.21279	-0.19046	0.0294434	-0.120865	-0.0247278	0.167408	0.0156451	0.231686	-0.0109314	-0.20628
-0.118538	0.0502322	0.0143112	0.000987037	-0.0933209	0.156404	0.280477	0.218184	0.121309	0.303045	-0.151847	-0.0183266	-0.241298	0.0220152	0.25288	-0.27186	0.333888	-0.119541	-0.168442	0.163508	-0.0830831	0.233555	0.129511	-0.282114
-0.0650818	0.157863	-0.0956168	0.0404671	0.0349307	0.302049	0.0404663	0.24467	0.208818	0.127357	-0.219706	0.126786	-0.29107	0.0502762	0.05669	-0.15703	0.20486	-0.0917839	-0.0332891	-0.0854092	-0.0362566	0.20718	-0.0646051	-0.112348
-0.146169	0.0658538	-0.0586943	0.0542283	0.155268	0.155082	0.1376	0.19215	0.140835	0.31713	-0.123666	0.0687064	-0.143838	0.109654	0.13594	-0.26049	0.241854	-0.140147	-0.101159	-0.0962125	0.0500732	0.0638415	0.0039282	-0.183467
-0.0924987	-0.128902	-0.122797	-0.257257	-0.00454383	0.242136	0.117289	0.337262	0.127796	0.121384	-0.0771586	-0.010168	-0.249235	-0.00642392	0.25367	-0.28253	0.136679	-0.263178	0.0220021	0.184129	-0.0838304	0.153749	0.116097	-0.0181168
-0.13089	-0.0863489	-0.0985992	0.0850784	-0.040398	0.13698	0.139356	0.209863	0.11363	0.13552	-0.0638064	-0.0108365	-0.158242	0.189998	0.11243	-0.10756	0.209568	-0.198959	-0.00566825	0.119078	-0.0987932	-0.121835	-0.0182494	-0.240026
-0.167165	0.0920646	-0.0692169	0.0639933	-0.10816	0.273489	0.0263277	0.298921	0.226473	0.158988	-0.299624	0.133125	-0.258563	0.00835203	0.20385	-0.23297	0.256679	0.110725	-0.166188	0.210365	-0.0834907	-0.0855204	0.0482379	-0.0902052
-0.0808338	0.0854482	-0.108446	-0.0521024	-0.0489917	0.326097	0.0359733	0.265996	0.12126	0.151044	-0.0903211	-0.0337508	-0.209366	0.0946177	0.10754	-0.15439	0.317807	-0.132533	0.0664611	0.0268176	-0.0494064	0.192327	0.0170741	0.0669691
-0.0254845	-0.101684	-0.248621	-0.00712379	0.142849	0.0954334	0.0828279	0.396547	0.150213	0.0794456	-0.137065	0.059527	-0.0702708	-0.162938	0.13091	-0.27103	0.285492	-0.285116	-0.0775348	0.10808	-0.155496	-0.128388	0.0413875	-0.0885594
-0.0667829	0.0568803	-0.0251436	0.184868	-0.0500429	0.24692	0.140187	0.316417	0.139954	0.0691354	-0.228311	0.0312713	-0.217739	0.133235	0.26344	-0.07493	0.255222	-0.0897645	-0.0645962	0.141018	-0.0862103	0.0741624	-0.138752	-0.171605
-0.0714482	-0.0567834	-0.133954	0.0541724	0.0893112	0.190268	0.176429	0.199149	0.299035	0.380492	-0.108011	0.160857	-0.160309	0.111358	0.24776	-0.10353	0.234649	-0.062476	-0.202833	0.0295533	0.0481185	0.00435281	0.0275568	-0.081241
-0.13962	-0.131567	-0.0477574	-0.0700836	-0.115494	0.170945	0.134002	0.225057	0.00551937	0.280734	-0.103672	0.00816739	-0.199818	0.035663	0.21537	-0.17246	0.242536	-0.0713632	-0.139902	0.157955	-0.200858	0.218071	0.0557417	-0.418706
-0.101008	0.198369	-0.0892447	0.117462	-0.00454383	0.220133	0.152181	0.228876	0.0778576	0.351773	-0.107682	-0.0260857	-0.142081	0.0443743	0.30188	-0.16508	0.268143	-0.346772	0.0204715	0.0103343	-0.0767337	-0.120827	0.207076	-0.279668
-0.0963507	-0.0729735	-0.0475917	0.0799701	0.0832961	-0.00307778	0.163187	0.279357	0.191527	0.155628	-0.341135	0.0966106	-0.355772	0.0363749	0.09662	-0.13247	0.192512	-0.15875	-0.00805474	0.214299	0.0492848	0.0355179	-0.0102024	-0.14327
-0.0611982	0.134929	-0.00645429	0.00438659	-0.113815	0.205694	-0.00535052	0.277607	0.211648	0.267434	-0.14694	0.128295	-0.317588	0.118379	-0.00256	-0.34739	0.18893	-0.0611654	-0.0673435	0.345679	-0.111775	-0.088538	-0.131489	-0.0991499
-0.0856739	-0.0792986	-0.0915636	0.0166801	-0.131417	0.102096	0.0874648	0.217404	0.174478	0.131755	-0.127902	0.101234	-0.257969	0.10403	0.1657	-0.2025	0.15042	0.0152869	-0.137981	0.244207	-0.0721807	-0.136595	0.0996181	-0.259821
-0.179256	0.00414073	-0.0451371	0.0870683	0.0449824	0.285406	0.0154548	0.172576	0.0560835	0.220732	-0.191444	0.0190908	-0.174294	0.0544637	0.19445	-0.2644	0.261268	-0.105015	-0.0291809	0.339978	-0.15868	0.0769478	-0.0646172	-0.146617
-0.0663069	-0.0555917	-0.0585689	-0.145918	-0.00767922	0.136096	0.0888261	0.279403	0.0729305	0.195693	-0.115587	-0.0764146	-0.16276	0.0656464	0.20122	-0.12379	0.128877	0.0254357	-0.0827426	0.275065	-0.0150646	0.0121415	0.111305	-0.242421
-0.0870528	0.0844956	0.0126979	-0.112698	0.0185304	0.275138	0.0883599	0.198235	0.127496	0.310055	-0.109811	-0.0520232	-0.251334	0.143715	0.09196	-0.21931	0.311277	-0.150595	-0.0436613	0.226226	0.0281782	0.227575	-0.121652	-0.230745
-0.116364	0.0503535	-0.0430274	-0.0657022	0.096504	0.130744	0.210459	0.170267	0.23254	0.289457	-0.148833	0.0170939	-0.470453	0.0566118	0.12747	-0.1271	0.193522	0.0641936	-0.0528865	0.166159	-0.0159814	0.250287	0.0376309	-0.0657901
-0.15554	0.106254	0.073293	0.0751089	-0.0474087	0.263574	0.0253836	0.358711	0.101708	0.327404	-0.189261	-0.0342545	-0.237806	0.204309	0.29371	-0.33772	0.0803554	-0.349267	-0.248449	0.172445	-0.0117181	0.110179	0.0725581	-0.264701
-0.157943	0.0276771	0.0417376	0.0581944	-0.0825326	0.197434	0.0813383	0.324224	0.190911	0.287274	-0.0904158	0.055552	-0.211211	-0.00823627	0.19305	-0.25958	0.166241	-0.14031	-0.0355846	-0.0767398	0.0846369	0.0147783	0.12908	-0.0977867
-0.155741	0.234087	-0.291837	0.0653496	-0.0572064	0.176601	0.246228	0.269542	0.250741	0.226798	-0.186141	-0.101098	-0.231082	0.0895488	0.2114	-0.25144	0.273914	-0.118119	-0.0417778	0.0637557	-0.201591	0.112567	0.0689473	-0.281345
-0.119001	0.000939766	-0.0360257	0.0139165	0.0242065	0.31546	0.116696	0.258835	0.213782	0.0944841	-0.0725007	0.0243604	-0.158537	0.0380048	0.17209	-0.20437	0.205671	-0.0473609	-0.0203635	0.359087	-0.126823	-0.0175817	0.192825	-0.396911
-0.094541	-0.0878387	-0.167279	0.0406159	-0.0142402	0.257754	0.13752	0.172967	0.121867	0.115567	-0.219103	0.0959799	-0.233869	0.141496	0.15688	-0.02535	0.214646	-0.169907	-0.138221	0.0119841	-0.0660099	-0.0885002	-0.0534428	-0.171279
-0.304379	0.0520339	-0.0723032	-0.0904485	-0.023339	0.33236	-0.0254253	0.0220366	0.178725	0.358366	-0.233233	0.0433638	-0.0793639	0.0747413	0.36061	-0.19208	0.262764	0.031407	0.0272941	0.190622	-0.138624	0.204778	0.0340325	-0.283213
-0.221572	0.0603865	0.0507836	0.0783754	0.162531	0.101788	-0.0315963	0.0903656	0.0475538	0.0511581	-0.176962	0.0797275	-0.107669	0.0197911	0.17728	-0.05691	0.194861	0.0644595	0.00602928	0.0904133	-0.0547764	0.128119	0.122702	-0.143826
-0.063221	0.0299061	0.134108	-0.0721821	-0.0394397	0.163483	0.137278	0.231068	0.143758	0.238749	-0.257218	-0.0219392	-0.230243	0.0561565	0.12247	-0.17711	0.148231	-0.213661	-0.019694	0.204931	-0.0755871	0.138681	0.0353517	0.00969405
-0.148935	0.0758852	-0.116565	0.0355079	-0.0872368	0.0655939	0.0726967	0.364767	0.129081	0.164178	-0.0502551	-0.0337085	-0.184531	0.160078	0.28526	-0.21449	0.265104	-0.108434	-0.0489633	0.180758	0.095628	-0.00861792	0.0696263	-0.49057
-0.0945056	-0.229467	-0.154901	0.0609084	-0.0270002	0.415613	0.158461	0.231352	0.217913	0.0522496	-0.292249	0.0942039	-0.0937122	-0.00949238	0.19298	-0.14246	0.0667781	-0.109609	-0.097449	0.266554	-0.0389623	0.269359	0.0759499	-0.122399
-0.0793696	0.0880403	-0.175351	0.0258753	0.0301149	0.179124	0.162066	0.325555	0.0614206	0.0693932	-0.166492	0.00977984	-0.199649	0.110075	0.15887	-0.24941	0.138022	-0.179463	0.0049558	0.255498	-0.0772181	-0.109589	0.166246	-0.1777
-0.209919	0.134274	-0.0082066	-0.0601739	-0.0964929	0.175195	0.183002	0.270227	0.310799	0.0988279	-0.126266	-0.0362755	-0.191995	-0.225353	0.28917	-0.35538	0.323585	-0.11751	-0.214905	0.0438749	-0.0915102	0.202576	0.125466	-0.347999
-0.119027	-0.22587	-0.0685047	0.00921579	-0.142047	0.152973	0.238543	0.328105	0.160264	0.268267	-0.0952752	-0.0871075	-0.265155	0.121804	0.19131	-0.28147	0.17642	-0.240924	-0.0696386	0.229803	-0.0506631	0.208672	0.121918	-0.220631
-0.0399775	-0.0471199	0.0304317	-0.0432107	-0.0379663	0.413743	0.237016	0.291639	0.00812663	0.308854	-0.120507	-0.0172741	-0.124758	0.051145	0.24772	-0.19385	0.192975	0.0319296	-0.0805594	0.0186136	0.0424531	0.0928336	-0.0609964	-0.0148693
-0.0874715	0.0117226	-0.0751382	-0.0490534	-0.139863	0.272627	0.25018	0.134582	0.0912804	0.275921	-0.103419	0.0652428	-0.168456	0.0569085	0.16793	-0.19355	0.116922	-0.171678	-0.0850359	0.191725	-0.0095913	0.173343	0.0131861	-0.353162
-0.105056	-0.0791872	0.0131247	-0.147172	-0.02316	0.191856	0.0731803	0.257077	0.177506	0.303352	0.00172247	0.00431102	-0.266032	0.0264125	0.19374	-0.20152	0.10154	-0.118617	-0.0488075	0.176538	-0.0205986	0.076313	-0.0182739	-0.174626
-0.0408469	-0.0505067	-0.000805804	-0.0996617	0.0473439	0.174727	0.0278509	0.27535	0.201159	0.205113	-0.271172	0.107237	-0.214507	-0.0530711	0.16765	-0.29755	0.203918	-0.034103	-0.19763	0.10826	-0.199634	-0.0899425	0.110523	-0.267297
0.0482117	-0.103798	-0.12443	0.241804	-0.00537217	0.152264	0.131737	0.242459	0.170135	0.206606	-0.201094	0.0801518	-0.308832	0.146426	0.18335	-0.20563	0.145857	-0.00903745	-0.0489256	0.04672	-0.0357118	-0.0523758	0.184437	-0.154384
-0.18097	-0.00763963	-0.180866	-0.024433	-0.00530734	0.172784	0.179332	0.252637	0.199933	0.289862	-0.0952381	0.140551	-0.123699	0.01962	0.05701	-0.09449	0.153784	-0.117334	-0.201451	0.360284	-0.244192	-0.2454	0.0430959	-0.00240555
-0.106572	0.187159	-0.0643161	0.0990701	0.0642459	0.157163	0.130316	0.202514	0.208665	0.130914	-0.214738	-0.109546	-0.242596	0.041466	0.28967	-0.24702	0.256151	-0.0263844	-0.174717	0.0420018	-0.128909	0.141684	-0.00850878	-0.146989
-0.0399137	0.232922	0.00725359	0.212139	-0.148304	0.12534	0.188265	0.281769	0.204551	0.165791	-0.21347	0.0628943	-0.197905	0.0944007	0.1621	-0.18105	0.145389	-0.0672824	-0.13221	0.168672	0.0589838	0.0540181	-0.0296055	-0.263493
0.0308482	0.0617693	-0.00341708	0.0882202	-0.0846826	0.436815	0.208026	0.140843	0.169784	0.0824025	-0.187582	0.0337559	-0.200145	0.150872	0.20901	-0.10963	0.123015	0.0350618	0.0162316	0.185538	-0.117976	0.0421612	-0.00657546	-0.190944
-0.116372	-0.0580126	-0.0658818	-0.0189449	-0.0521747	0.307264	0.163907	0.307958	0.19829	0.119924	-0.12069	-0.00926514	-0.244533	0.125885	0.12697	-0.13769	0.233734	0.0191989	0.0620069	0.162724	-0.121389	-0.0791126	-0.0339409	-0.255791
-0.158569	0.0909706	-0.0876556	-0.00133125	-0.0233161	0.0384038	0.0970353	0.247273	0.0436426	0.368958	-0.213381	-0.0813559	-0.281181	0.091188	0.26454	-0.18384	0.321349	-0.00727451	-0.0501981	0.422053	-0.0662651	0.191593	0.0205361	-0.311217
-0.143112	0.135436	0.0387837	0.0282646	-0.159902	0.154383	-0.025413	0.172975	0.0970922	0.180241	-0.0696594	0.0920096	-0.189512	0.0554871	0.26303	-0.30437	0.217846	0.156911	-0.085833	0.261887	-0.214039	-0.0751954	-0.0771082	-0.305225
-0.179287	0.175316	-0.136148	-0.0171115	0.0160444	0.405953	0.150893	0.36948	0.162254	0.0435577	-0.0561451	-0.0331758	-0.254551	-0.0424295	0.20203	-0.27702	0.146939	-0.150782	-0.149968	0.0107	-0.109478	-0.0960392	0.0721707	-0.340759
-0.247237	-0.0497278	-0.025884	-0.103477	-0.0762224	0.30453	0.147434	0.32319	0.225689	0.204603	-0.250355	0.0557193	-0.183198	-0.0126784	0.2154	-0.24293	0.206981	-0.157293	-0.0612042	0.405111	-0.0307398	-0.157644	0.0484191	-0.48988
-0.148602	0.0287339	-0.0974194	0.0187322	-0.128626	0.227894	0.234183	0.236922	0.208955	0.221642	-0.0615164	-0.00973817	-0.272604	-0.0914805	0.14953	-0.28285	0.223295	-0.115841	0.066814	0.247954	0.0440024	0.110749	0.108827	-0.00201715
-0.155927	0.0136061	-0.12027	-0.02451	-0.0298241	0.371801	0.0685049	0.31488	0.128445	0.242371	-0.140503	0.0765359	-0.13302	0.125315	0.05484	-0.36861	0.159935	0.00763152	-0.0476111	0.221935	0.0422281	-0.0790813	0.0143584	-0.38839
-0.214347	-0.156916	-0.102227	0.066475	0.0454573	0.225992	0.162565	0.164416	0.0791317	0.0652187	-0.234066	0.0998999	-0.25871	-0.0205865	0.07033	-0.11729	0.340678	-0.0447134	0.0233091	0.15939	0.0148856	-0.0646107	0.0553867	-0.243144
-0.00265082	0.0333733	-0.0410772	-0.120852	-0.0141621	0.151889	0.173239	0.160408	0.167191	0.402015	-0.140388	0.185768	-0.265293	-0.00831058	0.16449	-0.15222	0.185655	-0.196538	-0.117007	0.176489	0.104723	0.026487	0.0429881	-0.169195
-0.115519	0.0684768	-0.134331	0.018594	-0.0682929	0.246314	0.220113	0.203627	0.185356	-0.094849	-0.304415	-0.137884	-0.30656	-0.0983615	0.12961	-0.42846	0.249427	-0.0869442	-0.048853	0.320797	0.0267233	-0.0892509	0.0520129	-0.100266
-0.22165	-0.0364055	-0.0700826	-0.0838514	0.0322899	0.266318	0.243507	0.228039	0.217289	0.154992	-0.0789871	0.10446	-0.294598	-0.0257038	0.11694	-0.09208	0.19747	-0.129474	-0.158617	0.290651	-0.127927	-0.0222487	0.112542	-0.496333
-0.131906	0.0968957	-0.0064553	0.0557166	-0.0911948	0.174218	0.199134	0.308722	0.0921948	0.113745	-0.231852	0.195445	-0.261556	0.237879	0.24719	-0.29465	0.224986	-0.144585	-0.143468	0.380959	-0.0853969	0.137548	0.0286119	-0.406693
-0.166047	0.108596	-0.0240842	-0.157119	0.00451098	0.325163	0.0873596	0.365197	0.13334	0.312138	-0.179466	0.151267	-0.282778	-0.0516871	0.19457	-0.15729	0.215956	-0.0471839	-0.0883268	0.00916548	-0.027785	0.177945	0.0141385	-0.192667
-0.180079	0.015075	-0.0333474	-0.119393	-0.0841653	0.197165	0.187767	0.0363812	0.0975319	0.0930572	-0.177547	0.260345	-0.144127	0.228992	0.20533	-0.0904	0.293437	-0.22292	-0.0638395	0.317492	-0.105319	0.0881591	0.184952	-0.426286
-0.209369	0.0696314	-0.0687493	-0.0154635	-0.0422375	0.246911	0.200802	0.216755	0.111626	0.281358	-0.161375	-0.0313168	-0.221123	0.110633	0.15363	-0.31906	0.178245	-0.0665079	-0.0371731	0.1674	-0.0929193	0.0975252	0.127411	-0.270923
-0.108133	0.0944762	-0.129893	0.0620809	-0.0279043	0.123897	0.0741077	0.127057	0.184085	0.216792	-0.142974	0.0598668	-0.149116	0.110428	0.14188	-0.24353	0.240387	-0.0268247	-0.112214	0.373573	-0.176216	0.130877	0.115451	-0.385948
-0.0581763	0.137546	-0.0970684	-0.0713137	0.0810317	0.0799735	0.0276343	0.213345	0.167745	0.0503314	-0.103997	-0.0859632	-0.242245	0.110629	0.14701	-0.1324	0.220332	0.000545637	0.00726792	0.425572	-0.150029	0.134164	-0.0906903	-0.115725
-0.183771	0.0191868	-0.113126	-0.029691	0.0469104	0.0266465	0.13219	0.0883927	0.054917	0.286409	-0.115905	-0.0786828	-0.256473	0.00154797	0.15727	-0.27766	0.19543	-0.156369	-0.0134623	0.144297	-0.0235553	0.0610337	-0.00811374	-0.276447
-0.179231	0.14019	-0.145658	0.148541	-0.129683	0.195293	0.0530095	0.147524	0.146441	0.219063	-0.190076	0.111664	-0.103126	0.0321065	0.192	-0.3024	0.312256	-0.183248	-0.105403	0.275623	-0.00633113	0.131334	0.119742	-0.299803
-0.116566	0.07442	-0.109406	-0.0891396	0.0587004	0.361115	0.176184	0.248823	0.159104	0.0270639	-0.29266	0.00795291	-0.262671	-0.0913431	0.16503	-0.13323	0.232902	-0.177611	-0.138459	0.108998	-0.0627138	-0.0977578	0.0713127	-0.141037
-0.0149002	0.0698294	-0.072234	0.0544317	0.00320728	0.211462	0.238424	0.157571	0.217041	0.210598	-0.0898132	0.0517811	-0.189205	-0.061243	0.14403	-0.11786	0.129194	-0.17117	0.0577241	0.235441	-0.0904234	0.178191	0.0276149	-0.203758
-0.0300379	0.138347	-0.140957	0.0432323	-0.152457	0.115647	0.064154	0.159588	0.262644	0.276204	-0.196281	-0.196446	-0.239764	0.0686836	0.11443	-0.41498	0.208892	-0.0849387	-0.114206	0.13134	-0.0903177	0.266115	-0.00970223	-0.138483
-0.129821	-0.0666131	-0.0723624	0.25367	0.0142163	0.284679	-0.0149209	0.173372	0.122	0.386477	-0.214244	0.170681	-0.293261	0.0117398	0.23281	-0.1932	0.192873	-0.115608	-0.0569744	0.241384	-0.0579765	0.0788406	0.183362	-0.262299
-0.0668204	-0.0999157	-0.110362	0.0815644	0.0659062	0.0297668	0.135765	0.101841	0.0293907	0.343677	-0.158834	-0.0127249	-0.278088	0.248664	0.12765	-0.20617	0.293566	-0.0687813	-0.0519439	0.0636708	0.08173	0.0315823	-0.0329651	0.112099
-0.124257	0.153413	-0.0157195	0.101621	0.0402848	0.256717	0.102239	0.267103	0.213991	0.0793664	-0.150945	0.0883647	-0.165985	-0.104042	0.15277	-0.35891	0.285132	-0.0541022	-0.186928	0.144887	-0.12185	0.178883	0.0913372	-0.225599
-0.0398679	0.181839	0.0804199	0.0469572	-0.0243983	0.162189	0.181017	0.217491	0.19878	0.188828	-0.262409	-0.0676097	-0.185289	0.0942081	0.21531	-0.1667	0.274497	-0.138869	-0.0714959	0.0483176	0.0901716	0.0682948	-0.0286679	-0.230237
-0.170892	0.122136	-0.0950372	0.108397	-0.0623312	0.141635	0.052023	0.41439	0.118475	0.279631	-0.0595483	-0.132864	-0.250617	-0.0187217	0.15068	-0.20568	0.235213	0.00942933	-0.200566	0.131979	-0.089109	0.182224	0.21281	-0.380917
-0.110936	0.0911869	-0.077243	0.227615	0.0385971	0.210986	0.0970552	0.38078	0.193278	0.236001	-0.182051	-0.0566674	-0.129784	0.085429	0.15222	-0.27586	0.0552525	-0.126964	-0.125457	0.2956	0.0320483	0.302399	-0.0252061	-0.269069
-0.130477	0.0372988	-0.23259	-0.0089381	-0.0504854	0.114713	0.159539	0.0696648	0.205965	0.279753	-0.158772	0.171056	-0.229587	0.162276	0.21074	-0.26191	0.167084	-0.0167896	-0.134455	0.233167	0.0618813	-0.18926	0.0669372	-0.471054
-0.0814959	-0.0293259	-0.144944	-0.0525734	-0.0836874	0.27026	0.0928377	0.279614	0.267985	0.084994	-0.0180151	0.181878	-0.272009	0.0416404	0.23931	-0.15951	0.0825892	0.0465814	0.100326	-0.0433069	-0.175098	-0.262002	0.0535223	-0.092288
-0.120256	0.145071	-0.184511	0.0115573	-0.0666674	0.237496	0.18157	0.384754	0.115836	0.0177058	-0.2673	0.221181	-0.168339	0.14103	0.18296	-0.37925	0.189008	0.027605	-0.0296673	0.109283	-0.0153665	-0.209366	0.155772	-0.314971
-0.0736972	0.0874866	-0.0863626	0.0817617	-0.210771	0.292145	0.153346	0.216236	0.202886	-0.0525555	-0.183956	0.13723	-0.160743	0.121897	0.24746	-0.22057	0.273532	-0.195092	-0.139458	0.307766	-0.338513	-0.130831	0.0240155	-0.268716
0.0478755	-0.0499864	-0.0352582	0.133468	0.00762163	0.436326	-0.0937198	0.279938	0.0797763	0.303159	-0.0852334	-0.00329519	-0.116067	0.0738119	0.22872	-0.1819	0.290987	-0.0345033	-0.0378699	0.252068	0.00162547	0.0159028	0.103851	-0.333563
-0.212683	0.0042804	-0.160481	0.071199	-0.00271961	0.252032	0.130775	0.160218	0.20208	0.1232	-0.0693401	0.118052	-0.200753	-0.145176	0.05892	-0.12522	0.109116	-0.15237	-0.0677152	0.294417	-0.0316233	0.0829916	0.0393972	-0.263539
-0.0875572	0.0925568	-0.00134598	-0.0989232	-0.00962988	0.371076	0.170832	0.40041	0.148266	0.329628	-0.143562	0.00729548	-0.155571	0.00175195	0.32213	-0.14247	0.250929	-0.127613	0.0197454	0.0271026	0.0340249	0.105291	-0.00745145	-0.364816
-0.113603	0.00500586	-0.0802171	0.00665106	-0.0615974	0.0926502	0.0221566	0.215169	-0.00389766	0.242006	-0.183159	0.224337	-0.130464	0.104204	0.21472	-0.31557	0.113285	-0.00920832	-0.234701	0.158061	-0.151788	0.0601256	0.140397	-0.390286
-0.131731	-0.00766702	-0.0287937	-0.138081	-0.106249	0.174427	0.024099	0.170014	0.252167	0.137813	-0.136736	0.214757	-0.229041	-0.0745885	0.27122	-0.20306	0.0939724	-0.148034	-0.0719813	0.118119	8.51552e-05	-0.132712	0.232202	-0.144278
0.0257841	-0.0485561	-0.100515	-0.12927	-0.261074	0.178052	0.101109	0.288475	0.220475	0.150603	-0.239865	0.0512718	-0.234945	0.0949256	0.16636	-0.24053	0.268132	-0.0396425	-0.045842	0.166013	-0.06923	-0.0543037	0.0146153	-0.345889
0.0104908	-0.0683429	-0.0231036	0.0934431	-0.13768	0.293805	0.0411475	0.263803	0.00521275	0.181534	-0.229843	0.0481245	-0.164372	0.0598874	0.20242	-0.35727	0.2995	-0.127476	-0.143555	0.131954	-0.091688	-0.0149863	0.0524083	-0.41899
-0.168609	0.0627223	-0.0779602	0.0258421	0.00883062	0.255683	-0.0334987	0.255137	0.164946	0.28015	-0.0873099	-0.115844	-0.21701	0.13148	0.15814	-0.26361	0.261014	0.0306015	-0.0213833	-0.011568	-0.00831724	0.00259085	-0.0111463	-0.141691
0.00821196	0.0667656	-0.0448689	-0.150469	-0.04064	0.106625	0.0985911	0.167942	0.222982	0.141363	-0.259805	-0.111256	-0.163914	0.0637444	0.15635	-0.27332	0.256523	-0.100728	-0.151286	0.256607	-0.0964686	0.0676964	-0.0183828	-0.131042
-0.0612746	0.0946152	-0.0585599	-0.0763484	-0.156412	0.19508	-0.0678435	0.305533	0.166381	0.0357275	-0.247393	0.0129272	-0.105579	0.190484	0.25367	-0.29624	0.176445	-0.103325	-0.0646639	0.0489129	-0.121462	0.135052	0.129108	-0.0805498
-0.185633	-0.0430381	-0.198993	-0.0514415	-0.0420722	0.23735	0.122439	0.196049	0.232912	0.181377	-0.318954	-0.131584	-0.347952	0.0403337	0.14874	-0.41633	0.170909	-0.0321894	-0.0406586	0.0621992	0.0527325	0.0186708	0.156105	-0.261959
-0.158628	0.237173	-0.151357	0.0167346	0.0520999	0.0141122	0.0980824	0.125065	0.199382	0.223461	-0.099286	-0.123249	-0.210144	0.0172004	0.20083	-0.40977	0.291942	-0.332194	-0.101008	0.211415	0.100523	0.0516182	0.0247217	-0.341796
-0.113519	0.209159	-0.0940599	0.0326132	0.0180796	0.263608	0.158525	0.115714	0.0325567	0.313355	-0.0624219	-0.0777888	-0.181972	-0.000788007	0.1469	-0.14849	0.233068	-0.193079	-0.0980736	0.172011	0.0640216	0.0544629	0.106104	-0.181597
-0.210375	-0.192795	-0.0636152	-0.0715977	0.0710374	0.317139	0.0269254	0.18575	0.12749	0.253709	-0.137541	-0.00104754	-0.193193	0.204959	0.16279	-0.06787	0.205476	0.111127	-0.0388663	-0.0415779	-0.0504876	0.101886	0.0296493	-0.300243
-0.127023	0.120163	0.00242771	0.0182415	-0.049725	0.314369	0.0147318	0.310829	0.137897	0.0455873	-0.236084	-0.279836	-0.33779	-0.00609937	0.05525	-0.17461	0.253833	-0.101355	-0.00764342	0.23937	0.0263134	0.0233911	-0.0166607	-0.294864
-0.111792	-0.00407289	0.181916	-0.0287943	-0.0585475	0.402158	0.183124	0.133353	0.0868487	0.402501	-0.0702059	-0.0213529	-0.27772	0.0241781	0.17089	-0.36839	0.213718	-0.15934	-0.0372504	-0.0628179	0.0927098	0.0288935	-0.0914399	-0.0943785
-0.171366	0.0286989	-0.0409321	0.116312	-0.0556451	0.170527	0.0955043	0.327642	0.177445	0.134651	-0.142394	0.0486383	-0.143928	0.194006	0.2465	-0.298	0.18812	-0.161069	-0.00907492	0.0518814	-0.0841975	0.0960291	-0.0506941	-0.096477
-0.0821215	0.0730377	0.146817	0.0862664	-0.136737	0.246714	0.0920297	0.435709	0.173468	0.275528	-0.233829	0.100681	-0.311363	-0.139909	0.18575	-0.11972	0.227983	-0.169526	-0.0748236	0.357311	-0.0205428	0.118876	0.128869	-0.130267
-0.120167	0.1449	0.014503	-0.162924	-0.067537	0.193077	-0.0834683	0.0479792	0.0107824	0.290999	-0.199742	0.0805923	-0.0888349	-0.0980916	0.12227	-0.05858	0.131518	-0.104735	0.0433488	0.214003	0.0315465	-0.2097	0.245443	-0.20264
-0.108089	-0.0532336	-0.108873	0.00859697	0.0681153	0.1883	0.179994	0.170598	0.0694699	0.287181	-0.273176	0.0571124	-0.130314	-0.000537684	0.17113	-0.29284	0.219533	0.0844682	-0.128933	0.198937	0.0183106	0.0161656	0.0661118	-0.0805188
-0.0888337	-0.0442484	-0.0532383	0.0261376	-0.0538159	0.239582	0.0602462	0.216604	0.155491	0.208106	-0.263842	0.0823877	-0.293093	0.14369	0.30418	-0.04371	0.26492	-0.116071	-0.112783	0.115741	0.00951898	0.270174	-0.163313	-0.410171
0.0419254	0.315082	-0.0645358	0.0110321	-0.0899165	0.240904	0.099147	0.138422	0.168719	0.244139	-0.162959	0.0609905	-0.188125	0.161196	0.0963	-0.35544	0.222614	-0.119774	-0.0923449	0.356046	-0.203136	0.203501	0.0714339	-0.159612
-0.0403932	-0.0985909	0.013676	0.0329289	-0.0128837	0.334894	0.105654	0.283018	0.237148	0.092185	-0.221993	0.0622677	-0.200684	0.0942412	0.20441	-0.1982	0.211878	-0.320475	-0.154257	0.104283	0.0164898	0.0422548	-0.0614463	-0.213895
-0.129862	0.022696	0.00587582	-0.117607	0.0923324	0.257852	0.139264	0.291412	0.17181	0.0248291	-0.1897	-0.0223683	-0.135986	-0.13531	0.18498	-0.19444	0.147683	-0.155682	-0.105474	0.117307	-0.051643	0.0863349	-0.000823795	-0.313982
-0.0781784	0.125361	0.00978086	0.0293226	0.00253749	0.285022	0.102408	0.259471	0.172054	0.283022	-0.143562	0.193342	-0.289688	-0.0148601	0.16111	-0.09241	0.121983	0.133486	-0.0981486	0.29356	-0.0199876	-0.0325375	0.0251021	-0.315734
-0.168491	0.153945	-0.0276774	-0.0835735	0.011585	0.320829	0.094783	0.227569	0.0637919	0.274183	-0.287423	-0.0759596	-0.140143	-0.0574118	0.04699	-0.22845	0.190436	-0.223697	-0.0862357	0.203235	-0.073207	0.193557	-0.115426	-0.316716
-0.143065	0.115546	-0.0488458	-0.00083424	0.0550994	0.157809	0.111012	0.138768	0.124567	0.31629	-0.215566	-0.0988297	-0.219944	0.0428999	0.1249	-0.24915	0.216008	-0.0414222	-0.0777872	0.273711	-0.0562121	0.174317	0.0610048	-0.0340149
-0.029723	0.0124446	-0.0307413	-0.047251	-0.0285317	0.085589	-0.00512731	0.0887423	0.14369	0.0901658	-0.154389	0.144385	-0.251267	-0.0272455	0.10706	-0.26034	0.209363	-0.280892	-0.0889488	-0.0721569	-0.0862527	-0.0351512	0.0161471	0.0232665
0.0132239	-0.0500048	-0.0920967	0.0296711	0.00830477	0.0463675	0.137178	0.221104	0.21728	0.110874	-0.101094	0.14995	-0.192482	-0.065867	0.29818	-0.22194	0.174155	-0.209497	-0.160389	0.199762	0.0458162	0.217401	0.080619	-0.222449
-0.0718113	-0.00484059	-0.0215731	0.0176713	0.0611637	0.239702	0.154059	0.339479	0.212047	0.348091	-0.123071	0.0918489	-0.282902	0.004454	0.33357	-0.32684	0.33213	-0.205545	0.019557	0.0811604	0.100466	-0.120204	-0.0854405	-0.0667217
-0.048102	-0.0281022	-0.126015	-0.154374	-0.0656561	0.228224	0.0510738	0.195541	0.10696	0.139794	-0.246741	-0.0472292	-0.236141	-0.0807782	0.35836	-0.22678	0.146716	-0.125274	-0.076153	0.194813	-0.123928	-0.00517802	-0.033652	-0.311469
-0.0907353	-0.00553897	-0.0801612	-0.0883614	-0.0204985	0.231415	0.0412808	0.367435	0.157017	0.173284	-0.152507	-0.282891	-0.232841	0.0810914	0.32931	-0.30422	0.142612	-0.0262578	0.0682523	0.0326498	0.00616452	0.0248688	-0.116544	-0.234453
0.0131325	0.131104	-0.256705	0.048022	-0.0507685	0.445517	0.130157	0.172035	0.0393558	0.196166	-0.224414	0.143819	-0.33695	0.106013	0.06672	-0.26131	0.180329	0.0713116	-0.0512196	0.18471	-0.0407362	0.0713353	-0.0227674	-0.0104033
-0.000515346	-0.0663314	0.0410878	0.143798	-0.0543681	0.25945	0.111818	0.144601	0.210482	0.235842	-0.0898018	0.086257	-0.178753	0.0890509	0.19219	-0.40702	0.12101	-0.225042	-0.0323995	0.125756	-0.0916742	0.204188	0.0445826	-0.300257
-0.0945068	0.185681	-0.116964	0.156778	-0.133311	0.255495	0.249512	0.0185093	0.264966	0.0608115	-0.123243	0.0259522	-0.0659697	0.0354034	0.20655	-0.19362	0.303683	-0.110132	0.0574549	0.133588	-0.0931141	0.0427288	0.11649	-0.213106
-0.0904994	0.0854275	0.0156698	-0.0875579	-0.00923407	0.0864923	0.112809	0.329675	0.102958	0.159027	-0.00372183	0.145147	-0.161164	-0.0997344	0.16201	-0.27344	0.213836	-0.043123	0.0614636	-0.268987	-0.0925137	0.0606699	-0.0610058	-0.294123
-0.0906842	0.110095	-0.090768	-0.04657	-0.192487	0.319264	-0.000113187	0.31715	0.314252	0.255289	-0.18469	-0.0205807	-0.241881	-0.0147888	0.27653	-0.09775	0.299884	0.0293416	-0.0347912	0.137839	-0.09207	0.184905	-0.0345525	-0.460066
-0.0349974	0.109996	-0.16645	0.0744478	0.0562464	0.303835	0.110563	0.16698	0.0434214	0.259147	-0.102157	-0.12032	-0.274368	0.0664683	0.13582	-0.28202	0.030619	-0.0764825	-0.0894982	0.230861	-0.23494	0.0132007	-0.0396973	-0.379037
-0.164074	0.109543	0.0188898	0.142292	-0.0725116	0.287429	0.0129934	0.240749	0.236698	0.264323	-0.169988	-0.0633312	-0.312746	0.0152256	0.10146	-0.18136	0.171769	-0.00110953	-0.0799192	0.210201	-0.0890064	0.313458	0.0296586	-0.526089
-0.129394	0.226719	-0.157829	-0.034476	-0.0673476	0.332552	0.0435262	0.297939	0.138857	0.0945446	-0.125874	-0.00792065	-0.164671	0.0581468	0.1973	-0.24934	0.279158	-0.16777	-0.153581	0.0613919	0.0635423	-0.0446099	0.0813858	-0.278194
0.0159718	-0.106278	0.00791889	-0.0431767	-0.041093	0.216862	0.0460875	0.193491	0.148302	0.144305	-0.297395	0.0569666	-0.0965448	-0.00652577	0.24062	-0.22603	0.266137	-0.166375	0.0151334	-0.110158	-0.0134975	0.290093	-0.103711	-0.332432
-0.0923992	0.0537997	-0.0756458	-0.164268	-0.0802321	0.36326	0.146481	0.0914459	0.0364686	0.227499	-0.007212	-0.0164358	-0.280166	-0.0946256	0.09171	-0.42424	0.252847	-0.0507969	-0.0667629	0.0682709	-0.107051	0.1615	-0.00539628	-0.335655
-0.0443175	0.0832019	-0.0630323	0.13835	-0.096681	0.0192571	0.0124413	0.266301	0.158624	0.314064	-0.263645	0.0754927	-0.106137	-0.0812011	0.07693	-0.13086	0.153263	-0.0671783	-0.0257536	0.239638	0.0788179	0.0724545	0.120094	-0.0833448
-0.16248	0.1162	-0.0148311	0.0203959	-0.0991196	0.0756845	0.12192	0.161655	-0.0253666	0.133648	-0.119353	0.0856512	-0.126316	0.148002	0.12981	-0.29588	0.193244	-0.082758	-0.106114	-0.0620905	0.0341944	0.0607887	-0.0183485	-0.250292
-0.176783	0.0349901	-0.0585305	0.0848566	-0.0229572	0.158696	0.0832509	0.3073	0.144643	0.126874	-0.142024	-0.235262	-0.124496	-0.00156212	0.21817	-0.15433	0.228534	-0.108386	-0.0841962	0.196305	0.00774944	0.0168855	-0.0355356	-0.336174
-0.0666339	0.269471	-0.0269812	-0.046459	0.0286908	0.206911	0.0502243	0.296363	0.100143	0.279861	-0.162129	0.29099	-0.352917	0.0199059	0.19223	-0.29527	0.250729	0.0312031	-0.111606	0.0617725	-0.0830877	0.17698	0.184441	-0.286919
-0.116256	-0.0113932	-0.083057	-0.0544654	-0.0516154	0.201157	0.0844735	0.175291	0.24485	0.124271	-0.173284	-0.0951926	-0.119768	-0.0219176	0.29658	-0.1948	0.21765	-0.0971478	-0.0264334	0.0433229	-0.0780697	-0.101517	0.102167	-0.406818
-0.222533	0.146243	-0.00643215	0.0446065	-0.196614	0.221839	0.0991696	0.309763	0.266183	0.307938	-0.144302	0.0156737	-0.0566422	0.200769	0.20698	-0.26615	0.119267	-0.0514658	-0.116253	-0.0496883	-0.12673	0.116422	-0.097542	-0.377559
-0.0837587	0.0459991	-0.145147	0.0531033	0.00771732	0.316209	0.110794	0.317242	0.111043	0.439197	0.0452497	-0.0360452	-0.101574	0.0435665	0.20529	-0.21796	0.246173	-0.22279	-0.10821	-0.0667094	-0.0644304	0.204666	0.0673469	-0.432421
-0.158375	0.0906375	-0.120136	-0.0714519	-0.0910197	0.233885	0.0615449	0.128309	0.265254	0.177571	-0.0431436	0.176218	-0.181388	0.249954	0.16988	-0.33791	0.247718	0.00626361	-0.0120605	0.190833	0.0794148	0.152411	0.035195	-0.499736
-0.201084	0.13198	-0.118238	-0.0674037	0.0254885	0.230359	0.185475	0.0996088	0.1728	0.17526	-0.0382247	0.0844573	-0.322566	0.0371692	0.12848	-0.24703	0.254268	-0.115738	-0.0629837	0.304455	-0.0666506	0.278001	0.0167935	-0.187864
-0.0648053	0.169194	-0.0365534	-0.105927	-0.137638	0.179377	-0.0640189	0.160314	0.20827	0.335639	-0.139886	-0.0462878	-0.245988	0.0386211	0.25776	-0.03406	0.256346	0.0239813	-0.0626576	0.181445	0.0709327	0.0831385	0.0250889	-0.229888
-0.0884041	0.0962608	-0.106404	-0.0249635	0.0815342	0.393975	0.127268	0.114568	0.241855	0.0838656	-0.110411	-0.0176027	-0.285776	0.113793	0.21211	-0.26099	0.209266	0.0166458	-0.228806	0.207973	-0.108675	0.125372	0.015045	-0.202254
-0.0225816	-0.022473	-0.0270868	-0.117815	-0.0193041	0.198228	-0.00845483	0.210734	0.242214	0.343406	-0.141413	0.062226	-0.185796	0.239307	0.20025	-0.27319	0.290618	-0.176458	-0.0279625	0.162894	0.0295027	-0.0634924	0.0771133	-0.29388
-0.0578624	0.00646704	-0.0529918	0.120983	0.0548313	0.298613	0.0611444	0.0681208	0.0878306	0.123719	-0.192633	0.250852	-0.213294	0.0223953	0.18183	-0.25616	0.289759	-0.154919	-0.1071	0.316007	-0.185897	0.188215	-0.0133401	-0.423207
-0.0913042	0.123377	-0.0553109	0.0436132	0.029258	0.137169	0.0922875	0.320089	0.0153385	0.187753	-0.255663	0.104899	-0.181031	0.158772	0.20501	-0.15771	0.174286	-0.08035	0.0600745	0.0325375	0.0525683	0.0263767	0.279552	-0.221458
-0.166423	0.176006	-0.151418	0.0431625	-0.0545292	0.191957	0.0937439	0.180892	0.248034	0.178196	-0.185523	-0.118775	-0.303942	0.156504	0.21755	-0.14214	0.260802	-0.142121	-0.155737	0.124172	-0.190374	-0.132271	0.0617635	-0.0689521
-0.0736218	0.0923423	-0.155309	0.0706858	-0.0214685	0.143579	0.0965545	0.151637	0.226173	0.201539	-0.229945	0.0883311	-0.278015	-0.0251573	0.34973	-0.13989	0.245298	-0.0988731	-0.139699	0.398341	-0.228541	-0.0546504	0.0512194	-0.00265836
-0.221614	0.00641019	-0.0728183	-0.217399	-0.0392728	0.22984	0.129154	0.22272	0.251598	0.134135	-0.205926	0.0733489	-0.18996	-0.0468042	0.29439	-0.25254	0.0397169	-0.0865879	-0.0947856	0.392281	-0.222825	0.0109286	-0.00487993	-0.251272
-0.162723	0.0181223	-0.0714463	0.227458	-0.152447	0.232156	-0.0470886	0.127007	0.159015	0.0784883	-0.256908	0.303557	-0.328201	0.068031	0.17565	-0.33511	0.213369	-0.0241533	-0.247114	0.0262814	0.0627815	0.138568	0.110026	-0.390466
-0.0744506	0.0990609	-0.0650383	-0.0129234	-0.157479	0.177302	0.22984	0.348017	0.142757	0.157324	-0.150536	-0.129754	-0.195154	0.135597	0.30428	-0.11842	0.289338	-0.0130423	-0.0898336	0.206627	-0.0399387	0.0579826	-0.0158435	-0.238584
-0.101345	0.129681	0.0492581	-0.0225268	0.0548827	0.186637	0.0713037	0.0990446	0.242129	0.163792	-0.180093	0.0508581	-0.200654	-0.149001	0.21679	-0.21488	0.224396	-0.01875	-0.096851	0.15606	-0.0862197	0.296018	0.135733	-0.0628666
-0.16229	0.0298882	-0.100569	-0.106839	-0.0573024	0.305776	0.125872	0.194982	0.0932013	0.184303	-0.138814	0.300043	-0.0871295	0.0656186	0.1746	-0.09679	0.136423	0.0148591	0.00489853	-0.0231365	-0.0293658	0.240001	-0.0195624	-0.152952
-0.174267	-0.0198911	-0.0355366	0.00674222	0.0492905	0.200712	0.0381307	0.133295	0.184381	0.21033	-0.11347	-0.0329329	-0.125456	0.0604113	0.14343	-0.2361	0.161495	-0.0110174	-0.136705	0.228004	-0.0144271	0.210502	-0.0703776	-0.319791
-0.122153	-0.00249651	-0.0580359	-0.0392704	-0.0419595	0.145109	0.11608	0.217237	0.122238	0.207303	-0.192718	-0.0700848	-0.28395	0.125052	0.16234	0.0033	0.231823	-0.0636248	-0.122707	0.275662	0.00500754	0.014	-0.0845368	-0.414402
-0.0871968	-0.00561697	-0.1183	-0.060368	0.0331695	0.333818	0.0784634	0.144489	0.130555	0.345197	-0.0499877	-0.0750127	-0.274503	-0.0206186	0.15583	-0.20452	0.216418	-0.0104581	-0.0910437	0.064015	0.0083193	-0.0548388	0.105845	-0.183435
0.00489752	0.0958294	-0.0728868	0.0391218	-0.101412	0.16021	0.0925619	0.134	0.242151	0.131868	-0.195755	0.162386	-0.166058	0.136505	0.13037	-0.08596	0.158148	-0.108116	0.0934841	0.126144	-0.206819	-0.0862642	0.0353331	-0.338802
-0.128298	0.0843983	-0.0148634	0.0368663	-0.0632729	0.414477	0.0676702	0.269785	0.211588	0.135229	-0.301179	-0.0366133	-0.179459	0.148145	0.09364	-0.05956	0.111132	-0.133515	-0.0303419	0.346257	-0.0383149	0.0853502	-0.0861982	-0.133437
-0.226601	0.0198933	-0.120937	0.108278	0.0725972	0.122152	0.153828	0.233567	0.0722114	0.233856	-0.0444386	0.0806191	-0.05973	-0.0544295	0.07365	-0.36913	0.282607	-0.160278	-0.00931528	0.0643602	-0.123544	0.256747	-0.149867	-0.32313
-0.0597273	-0.074033	-0.0520921	-0.244443	-0.079133	0.13092	0.100697	0.30573	0.0960195	0.0604986	-0.267301	0.102015	-0.277726	0.0137046	0.17956	-0.03485	0.253802	-0.00793679	-0.132146	0.199826	-0.0605969	-0.285168	0.0239822	-0.321646
-0.144684	0.0501748	-0.116684	0.0223854	-0.0624213	0.280903	0.0827463	0.382981	0.12896	0.187715	-0.163523	-0.0876063	-0.235928	0.0531258	0.15076	-0.13064	0.0964521	-0.0380305	-0.0552295	0.20549	-0.0737266	0.120757	-0.0367015	-0.280233
-0.162322	-0.0535385	0.0299335	-0.0936138	-0.133007	0.198899	0.126747	0.390369	-0.0105028	0.281578	-0.192084	0.133758	-0.243186	0.183171	0.13162	-0.22554	0.200745	-0.208885	0.0200644	0.117373	0.0868294	-0.0327636	0.00289711	-0.0613199
-0.18974	-0.073218	0.0297571	0.0772133	0.0675587	0.363193	0.0915779	0.146834	0.0913716	0.247971	-0.273192	-0.10222	-0.166537	0.132966	0.28298	-0.24323	0.12683	-0.069342	-0.092422	0.111223	-0.0206925	0.226484	-0.0517034	-0.334326
-0.00864809	-0.0258532	-0.0609394	0.12654	0.110046	0.139936	0.0820381	-0.00110311	0.131157	0.254574	-0.202318	-0.0782015	-0.140138	0.135476	0.13118	-0.09898	0.178903	-0.116593	-0.0104187	0.154458	-0.00607943	-0.064324	0.143522	-0.389664
0.0290742	-0.115804	-0.142175	0.0406872	-0.03553	0.288431	0.04957	0.123396	0.100047	0.281108	-0.189545	-0.0568782	-0.154648	-0.0482225	0.24246	-0.13741	0.28431	0.112979	-0.155973	0.288796	-0.115855	-0.0750974	0.109073	-0.323875
-0.104844	-0.0283783	-0.0151043	0.109144	0.0102147	0.13883	0.0459852	0.179009	0.20783	0.221336	-0.261345	0.0515129	-0.177717	-0.019909	0.12988	-0.23588	0.263694	-0.0571449	-0.159971	0.0776744	-0.169819	0.100167	-0.042306	-0.300711
-0.0989186	0.0944513	-0.0615256	-0.117412	-0.0191114	0.374268	0.184749	0.406015	0.16281	0.166151	-0.152142	-0.15531	-0.253813	-0.0565023	0.14395	-0.11987	0.145797	-0.218584	-0.0903598	0.0382096	-0.0274126	0.129817	-0.147596	-0.317736
-0.145361	0.138039	-0.0368688	0.0588624	0.0896863	0.107456	0.125698	0.184252	-0.0391068	0.0977101	-0.0571737	-0.0859368	-0.280204	-0.0828154	0.31175	-0.41722	0.209317	0.123507	-0.0454214	-0.00311755	-0.0555416	0.225799	0.153269	-0.178845
-0.183542	0.148599	-0.161612	0.00208546	-0.0634469	0.434019	0.166049	0.356834	0.292493	0.357567	-0.190067	-0.0717262	-0.103872	0.159451	0.27436	-0.19129	0.26995	-0.152075	0.0494191	0.138347	-0.0128832	-0.0616865	0.0236453	-0.0328109
-0.133995	0.0793865	0.124774	0.046575	-0.0482624	0.20589	0.0371091	0.309147	0.203573	0.0940979	-0.0469357	0.128386	-0.261093	0.00173397	0.20851	-0.17436	0.278265	-0.0362273	-0.00611101	0.216819	0.0888488	0.0429881	-0.046719	-0.215945
-0.147645	0.0334395	-0.00941461	-0.178475	-0.0961486	0.251736	0.215638	0.336191	0.149917	0.333809	-0.220156	0.222504	-0.243902	-0.0519563	0.13836	-0.2254	0.176903	-0.22747	-0.017001	-0.210616	-0.0705023	0.21451	0.189588	-0.0773355
-0.11898	0.114083	-0.0394161	-0.0946026	-0.113145	0.172867	0.186502	0.326714	0.172513	0.32927	-0.224374	-0.0213725	-0.0575992	0.188533	0.21433	-0.34375	0.144702	0.019749	-0.0123367	0.218127	-0.0875957	-0.10856	0.0425718	-0.262171
0.0271604	-0.145905	-0.055647	0.0474424	-0.205573	0.145336	-0.00789741	0.281556	0.162706	0.132282	-0.238495	0.124614	-0.144601	0.0307848	0.19269	-0.28509	0.116446	-0.165724	-0.116284	0.18868	0.102474	0.185604	-0.0275379	-0.16677
-0.0970547	0.0415192	-0.0988061	-0.0355215	-0.0539195	0.19124	0.00134485	0.134016	0.13337	0.206526	-0.199897	0.106026	-0.149187	0.0910414	0.28938	-0.2692	0.0903596	-0.0293549	-0.214828	0.317191	-0.0535825	0.212409	-0.0484727	-0.144291
-0.180073	-0.00336344	0.0364953	0.168328	0.0058148	0.120835	0.0782025	0.240035	0.13947	0.247993	-0.107171	0.0216382	-0.238017	0.0761415	0.09098	-0.11403	0.252287	-0.028919	-0.0348478	0.0463822	-0.140663	0.229028	0.0287036	-0.263874
-0.0869072	-0.0334969	-0.00159971	-0.0664928	-0.0377985	0.122519	0.15557	0.324199	0.0359768	0.146439	-0.178229	-0.0876764	-0.21101	-0.0933882	0.18713	-0.25588	0.23661	-0.0888863	0.00901181	0.155437	-0.21405	-0.0360154	-0.0193567	-0.234527
-0.208116	0.0495887	0.0659301	0.0126372	-0.128189	0.277586	0.129797	0.200219	0.324694	0.220775	-0.159569	0.135099	-0.199359	0.0697349	0.08734	-0.17901	0.215739	-0.0901162	-0.00136618	0.149514	0.00123479	0.0434504	-0.0139891	-0.156148
-0.146056	0.0402046	0.059982	0.0275978	0.00831273	0.0951851	0.046789	0.276824	0.190639	0.235906	-0.14069	-0.0560906	-0.205048	0.0887058	0.04378	-0.23104	0.201975	-0.247171	0.00247327	0.22322	-0.00884153	-0.0827739	0.00389665	-0.0989439
-0.0958008	0.0877379	-0.00211769	-0.0100952	-0.0673459	0.197916	0.271356	0.0985584	0.0494951	0.0927882	-0.0954478	0.118616	-0.21901	0.176791	0.16245	-0.27162	0.213109	-0.248086	0.0121718	-0.0159036	-0.10306	-0.107613	-0.0357962	-0.329591
-0.116559	0.146153	-0.111719	0.234668	-0.177337	0.0546221	0.24935	0.354333	0.29609	0.166224	-0.257075	-0.0396804	-0.321147	-0.0165838	0.16404	-0.11633	0.320966	-0.207784	-0.156495	0.217114	-0.132412	0.25708	0.12706	-0.36197
-0.0337392	-0.0408582	-0.128694	0.06766	-0.0253668	0.0740298	0.0478327	0.266143	0.14165	0.301098	-0.150645	0.031407	-0.0472904	0.0266123	0.21803	-0.21222	0.166047	-0.0287206	-0.108973	0.218898	0.0270893	-0.0127429	0.174285	-0.403415
-0.0169531	-0.0839605	-0.109093	0.0214471	-0.0981454	0.253	0.152085	0.335169	0.070435	0.181453	-0.204538	-0.00503812	-0.241703	0.147151	0.10019	-0.01693	0.266952	-0.264608	-0.0430011	0.18298	-0.0821796	-0.0977588	0.238037	-0.242426
0.0247378	0.119409	-0.160507	-0.0714311	-0.146537	0.183706	0.0869997	0.230217	0.0841116	0.331686	-0.288615	-0.0378428	-0.205357	0.0501277	0.17893	-0.1611	0.272564	-0.0605776	-0.0992158	0.322561	-0.215146	0.404718	0.127858	-0.314638
-0.101753	0.0670515	-0.079432	0.00173893	0.0714855	0.186273	0.107814	0.0955599	0.228261	0.17813	-0.17211	0.134977	-0.237716	0.0847929	0.09196	-0.09344	0.201766	-0.0601977	-0.0288307	0.0505888	0.0820618	-0.0677205	0.0539337	-0.0157471
-0.0781881	0.177861	-0.255423	0.0812205	-0.173344	-0.00566836	-0.00265284	0.319511	0.167982	0.18835	-0.188564	0.055888	-0.211317	0.356816	0.02883	-0.29754	0.231353	-0.163292	-0.00929514	-0.0320478	0.0250867	0.0827912	0.0419936	-0.265469
-0.126276	0.167711	-0.0766952	0.0658056	-0.0795065	0.120208	-0.00454395	0.293594	0.155414	0.234813	-0.187483	0.174689	-0.215745	-0.0583267	0.18697	-0.35593	0.151429	-0.0425531	-0.164945	0.06787	-0.0275096	0.0327756	0.0465759	-0.330369
-0.0163638	0.0371439	-0.0449323	-0.0804173	-0.0139135	0.0835025	0.0700132	0.135234	0.207152	0.124192	-0.0899263	0.179413	-0.197709	0.00731821	0.17703	-0.18253	0.163485	-0.0221691	-0.13592	0.199578	-0.0939118	0.124364	0.00795445	-0.305868
-0.145286	0.0712407	0.0294139	0.193392	-0.0750631	0.14327	0.161623	0.29415	0.184761	0.15833	-0.0594812	-0.0529985	-0.233874	-0.0454213	0.19054	-0.07428	0.255884	-0.169341	-0.0179859	0.505029	-0.0317132	0.117182	0.0966125	-0.0718721
-0.118098	0.259152	-0.146534	-0.053973	0.187668	0.154331	0.12761	0.283169	0.129126	0.0735558	-0.165526	0.120989	-0.222921	0.154523	0.19689	-0.29449	0.223551	-0.0543672	-0.150325	0.0277886	0.0180917	0.0295156	0.0814497	-0.198433
-0.127881	-0.0366141	-0.158205	-0.0739286	-0.0757412	0.074701	0.17852	0.138345	0.195533	0.113355	-0.113913	-0.140774	-0.141143	0.102281	0.20363	-0.35512	0.181296	-0.334259	-0.169125	0.154509	0.0189367	0.0101746	0.0553427	-0.148686
0.0208803	0.146961	-0.0723194	-0.0323921	-0.0523919	0.228708	-0.0147999	0.373043	0.0965901	0.240039	-0.123617	-0.0915117	-0.252291	0.087678	0.24282	-0.24479	0.224238	-0.130812	0.0609704	0.25433	-0.107415	0.184749	0.168774	-0.201953
-0.0987883	-0.00938649	-0.0568043	0.179324	0.0209073	0.2655	-0.00837862	0.278104	0.215146	0.120564	-0.278019	0.116906	-0.106189	0.122522	0.04832	-0.24895	0.198225	0.0384628	-0.0544459	0.0665842	0.00792664	-0.202154	0.090869	-0.335014
-0.0699919	0.134806	-0.0572141	-0.0467366	-0.177367	0.286456	0.0317664	0.14632	0.155537	0.216594	-0.12585	0.0877845	-0.170838	-0.0224911	0.20454	-0.25208	0.308724	-0.153713	-0.0765206	0.249719	0.0731522	0.0524796	0.124036	-0.407538
-0.218519	0.140489	-0.143397	0.0957624	-0.00782527	0.280717	0.0677953	0.154468	0.263888	0.193845	-0.224713	0.0474204	-0.247752	0.111931	0.01716	-0.23047	0.117962	-0.233054	-0.108595	0.31867	0.106281	-0.144966	0.07699	-0.369876
-0.196871	0.187128	-0.185323	0.0227157	-0.10955	0.24597	0.0991939	0.192107	0.175281	0.256008	-0.114216	-0.01491	-0.0914707	-0.0335816	0.22313	-0.30015	0.207645	-0.0543647	-0.183253	0.0553824	-0.0497409	0.0209665	0.133897	-0.136148
-0.162685	0.0404916	0.0539946	0.261402	0.169992	0.320189	0.0957138	0.206187	-0.0235189	0.366279	-0.0703057	0.0814469	-0.25371	0.0509952	0.18096	-0.08842	0.198442	0.0368095	-0.207092	0.216435	-0.0830847	0.0465015	-0.0580787	0.0586887
-0.0398305	-0.0972268	0.0288776	0.119202	-0.107825	0.191097	0.0546244	0.256136	0.188588	0.110517	-0.0779281	-0.0530424	-0.280715	0.1488	0.15282	-0.1836	0.317882	-0.169802	-0.145893	-0.0941624	-0.0703256	0.00840798	0.101104	-0.469258
-0.1257	-0.0272297	-0.0103925	0.0314923	-0.132202	0.19396	0.181617	0.269238	0.199018	0.259737	-0.194314	-0.0237997	-0.339164	0.00382392	0.25279	-0.1796	0.116881	-0.125231	0.00204747	0.336052	0.149676	0.19253	-0.0645094	-0.190274
-0.0972831	0.164861	-0.107399	0.0465024	-0.0639986	0.200832	0.166978	0.21973	0.0730114	0.102972	-0.0546792	-0.000384728	-0.290697	0.111528	0.41693	-0.21132	0.183078	-0.0564191	-0.0902763	-0.0218089	-0.16503	-0.101121	0.031794	-0.378606
-0.0757784	-0.211444	0.0229368	0.0386243	-0.151002	0.325785	0.14693	0.322559	0.217707	0.281855	-0.175414	0.209445	-0.24987	0.0586866	0.16394	-0.26532	0.123652	-0.100473	-0.0826403	0.0807368	-0.0673474	0.0443354	0.0499909	-0.339307
-0.145496	0.0898295	-0.0923534	-0.0891325	-0.159099	0.256623	0.0985654	0.17854	0.151409	0.317926	-0.18239	0.0639548	-0.229882	0.0643437	0.21077	-0.16013	0.250696	-0.108301	0.0343326	0.209487	0.10492	0.00884348	0.050786	-0.0193894
-0.104746	0.0416999	0.0276183	-0.0295509	-0.021782	0.116242	0.131755	0.112536	0.0729305	0.155174	-0.157746	0.195517	-0.200373	0.0852331	0.17617	-0.27219	0.328846	-0.0284717	-0.0642911	0.0432571	-0.0964293	0.185604	0.139725	-0.394245
-0.0796989	-0.0505079	0.000908347	0.0999073	0.0106513	0.203154	0.0446023	0.207898	0.0847973	0.204854	-0.294581	0.0949366	-0.185763	0.134754	0.27354	-0.30178	0.177771	0.0634412	-0.0716421	0.386343	-0.223971	0.0805098	0.158266	0.0909549
-0.0676471	0.0162157	-0.00139648	0.110015	0.00291295	0.268793	0.189752	0.279783	0.098937	0.364453	-0.0989032	0.0900781	-0.175818	-0.0329821	0.2555	-0.26364	0.230813	-0.0973055	-0.14827	0.03177	0.00309899	-0.182977	-0.0818117	-0.377302
-0.164889	0.000742111	0.0136347	0.0306618	0.105026	0.314826	0.068752	0.337607	0.103682	0.210213	-0.0611138	0.0625096	-0.217083	0.199538	0.15457	-0.33938	0.180579	-0.133879	-0.0629558	0.0452879	0.0350829	0.153458	0.0952243	-0.243813
-0.100901	0.0164809	-0.125607	0.0868517	0.0396635	0.23084	0.0706665	0.229863	0.208819	0.0858486	-0.209278	-0.0795864	-0.217354	-0.167329	0.24323	-0.27992	-0.0141944	-0.0588872	-0.101314	0.181345	-0.218799	-0.0457492	-0.0457961	-0.183949
-0.043041	0.153945	0.058645	-0.00577321	-0.0598564	0.416689	0.0414482	0.147592	0.310521	0.180321	-0.174069	0.0125933	-0.405408	0.252591	0.15544	-0.36849	0.13711	-0.159223	-0.0683851	0.199817	-0.0269113	-0.0857601	0.061797	-0.361595
0.037026	0.0623909	0.00592929	0.0631942	-0.00549154	0.242044	0.121976	0.170877	0.172938	0.185199	-0.292844	-0.0753194	-0.222928	0.0824144	0.26631	-0.16005	0.272918	0.0740071	-0.0791314	0.146431	-0.0237494	0.0397029	-0.213825	-0.305776
-0.0759682	0.102407	0.0854953	-0.201428	-0.0102558	0.204553	-0.0373956	0.104183	0.0939823	0.0229378	-0.0942382	-0.042555	-0.110503	0.0180108	0.22207	-0.4021	0.174924	-0.181441	-0.0748947	0.237866	0.0603621	0.129046	0.105006	-0.346978
-0.0749587	-0.0213293	-0.0229686	-0.0539251	-0.103103	0.260188	0.0544329	0.372631	0.108118	0.0542396	-0.198004	0.119511	-0.18816	0.166063	0.15991	-0.02634	0.106249	-0.116261	-0.164228	0.211188	-0.0555007	0.0340987	0.0135952	-0.131288
-0.101883	0.0738124	-0.102204	0.177645	-0.0443868	0.19506	0.106625	0.250843	0.143259	0.101288	-0.0949305	0.0580164	-0.287074	-0.0615855	0.16308	-0.31364	0.175013	0.11853	-0.112467	0.0221163	-0.17044	0.428375	0.0694128	-0.124891
-0.167158	0.123743	-0.00763691	0.118382	0.00404589	0.206092	0.292412	0.334443	0.108493	0.40315	-0.159483	0.137323	-0.0642556	0.146351	0.19643	-0.20522	0.235902	-0.0803637	-0.194163	0.241918	0.0835857	-0.111289	0.0795956	-0.258121
-0.0530215	0.132549	-0.000127478	-0.0534052	-0.101242	0.331482	0.0240249	0.324781	0.119336	0.110441	-0.0968086	-0.0807173	-0.248618	0.123814	0.15459	-0.06851	0.2842	-0.118659	0.0643434	0.198597	-0.122586	0.185801	0.0366732	-0.263322
-0.0389415	0.223754	-0.155576	-0.0380034	-0.0639069	0.248265	0.171338	0.289645	0.107205	0.190672	-0.263392	0.0674151	-0.121609	0.00203468	0.20241	-0.23675	0.180806	-0.0982196	0.000981147	0.153888	0.101799	0.014526	0.0728181	-0.262074
-0.0670325	0.0471678	-0.106883	0.0128836	-0.0335426	0.247811	0.122361	0.0389037	0.189824	0.125867	-0.128261	0.117007	-0.175004	0.0710223	0.13778	-0.16936	0.280038	-0.0968807	-0.148704	0.0560202	0.0196349	-0.154031	-0.152096	-0.286068
-0.253178	-0.0648107	-0.16857	-0.262633	-0.039507	0.132066	0.0079705	0.304675	0.134943	0.141059	-0.0964208	0.00438454	-0.23309	-0.0519822	0.12569	-0.30513	0.246051	-0.00956573	-0.0978836	0.236419	-0.0751546	-0.129931	0.0687235	-0.377561
-0.202959	0.0692156	-0.123495	0.280039	-0.091377	0.0435045	-0.0127587	0.0989089	0.105826	0.0544903	-0.179388	-0.0301005	-0.313532	0.0234602	0.25605	-0.22745	0.295341	-0.0579927	0.105336	0.169382	-0.170007	-0.0368284	0.0767416	-0.301173
-0.137851	0.0442839	-0.00110189	0.0923863	-0.0654072	0.158735	0.166098	0.36392	0.252297	0.291503	-0.259658	0.118536	-0.223396	-0.141859	0.22655	-0.32437	0.165636	-0.0532729	-0.161889	0.143086	-0.10999	0.147376	0.051689	-0.282331
-0.109451	0.19556	-0.0145546	-0.223049	-0.0675308	0.185569	0.14773	0.252354	0.179355	0.168724	-0.112538	-0.190926	-0.268672	-0.13284	0.12968	-0.22781	0.191596	-0.094033	-0.177282	0.0970567	-0.037445	0.251295	-0.0700066	-0.226477
-0.121899	-0.0353995	-0.0859839	-0.0578106	-0.0597475	0.313238	0.00980526	0.155445	0.13856	0.159583	-0.21339	0.0450663	-0.168788	-0.00852792	0.30474	-0.11546	0.200565	-0.0296594	0.0229276	0.0770746	0.0041171	-0.00595647	0.12852	-0.253116
-0.152982	0.0297896	-0.11777	-0.10837	0.0125625	0.122885	-0.00752814	0.0942616	0.208733	0.0261165	-0.161055	-0.0832055	-0.308533	0.039888	0.11926	-0.19907	0.17698	-0.229441	-0.0697671	0.119558	-0.126399	0.200238	-0.035713	-0.286657
0.0229941	-0.0419432	-0.188554	0.07052	-0.0714107	0.343413	0.140472	0.0530961	0.277148	0.21341	-0.171627	-0.0486194	-0.400367	0.049699	0.29646	-0.32648	0.215162	0.0142377	-0.03249	0.354624	-0.0871037	0.250149	-0.0767468	-0.390471
-0.0293637	0.0389651	-0.112967	-0.049142	-0.0758017	0.266267	0.262979	0.31819	0.153625	0.362197	-0.189985	0.0958053	-0.278434	0.17509	0.20843	-0.11331	0.177437	-0.181589	-0.191104	0.212214	-0.10826	0.112247	-0.0125994	-0.145215
-0.150916	-0.00369694	-0.160015	0.0652647	-0.0633238	0.243901	0.00564188	0.366896	0.276632	0.191798	-0.291729	-0.00291551	-0.170795	-0.0945834	0.19348	-0.23263	0.188042	-0.254929	-0.0379429	0.144029	0.138188	0.106248	-0.0642871	-0.434012
-0.0429781	0.075231	-0.0809325	-0.0355143	-0.0981819	0.0609127	0.256333	0.174229	0.17776	0.1879	-0.137459	0.130166	-0.171037	-0.0219314	0.10281	-0.15621	0.115829	-0.129678	-0.0563646	0.0686677	0.0287925	-0.0792756	-0.0484411	-0.103965
-0.0726818	-0.059563	-0.0566111	0.156532	0.0239857	0.0714613	-0.000110099	0.221711	0.211462	0.130949	-0.228675	-0.0302704	-0.353402	-0.114953	0.18988	-0.10487	0.311222	-0.0455896	-0.00239922	0.160274	0.0437714	-0.150368	0.115465	-0.301162
-0.00251879	0.179841	-0.0796	0.00402186	-0.100756	0.114602	0.110858	0.336284	0.0533608	0.125352	-0.130646	0.028024	-0.124792	-0.0617316	0.1789	-0.30049	0.195208	-0.130594	-0.134605	0.332478	0.0120223	0.255945	0.016974	-0.12596
-0.138906	-0.00687469	-0.0811081	0.241765	0.0535286	0.316432	0.133093	0.209103	0.109769	0.194918	-0.073918	0.0115509	-0.144256	-0.109429	0.14306	-0.22927	0.124428	-0.13894	-0.195712	-0.0604011	-0.117129	0.0858976	0.0466615	-0.388921
-0.149245	-0.0137023	0.0357186	-0.0376482	0.144996	0.250265	0.193874	0.292914	0.0744571	0.187736	-0.134679	0.0134769	-0.168754	0.213688	0.26557	-0.25145	0.211228	-0.0913854	0.0131804	0.0431155	-0.0460369	0.130851	-0.0769487	-0.149804
-0.0915651	0.126128	0.0125312	0.0400555	-0.0249483	0.304792	0.238888	0.355532	0.114833	0.20712	-0.129892	-0.0683667	-0.286217	-0.011508	0.25155	-0.10282	-0.0093326	-0.13441	-0.0767283	0.206764	0.156738	0.159373	0.155568	-0.127618
-0.0537499	0.16653	-0.0609978	-0.0357709	-0.062142	0.247345	0.1282	0.22021	0.245808	0.268575	-0.225262	0.12269	-0.386034	0.149248	0.31713	-0.29822	0.199567	-0.123222	-0.0181354	0.153474	-0.0820887	0.130732	0.0275169	-0.197763
-0.164631	0.0545943	-0.184638	-0.0630796	-0.0347792	0.288239	0.248727	0.306433	0.204543	0.190528	-0.131565	0.131466	-0.245013	0.0156614	0.09595	-0.16444	0.393355	-0.122242	-0.0738529	0.268978	-0.144455	-0.00494823	-0.0668392	-0.184163
-0.0391725	0.081878	-0.0820096	-0.138449	0.08657	0.397248	0.134464	0.21349	0.182515	0.245008	-0.217765	0.0176476	-0.240124	0.0511895	0.2499	-0.36314	0.146435	-0.300955	0.0399308	0.102534	-0.0509166	-0.00604977	0.0933876	-0.079758
-0.12092	0.0198383	0.00919525	0.00910836	0.0018048	0.25756	-0.0540752	0.125191	0.190368	0.172674	-0.301729	0.0260299	-0.202235	0.0388951	0.28141	-0.19911	0.119915	-0.0221593	-0.0625841	0.187271	-0.00514436	0.0566539	0.0433252	-0.166728
-0.0723702	0.0559356	-0.100107	0.0340005	0.0273595	0.307878	0.0304309	0.105505	0.312743	0.0932436	-0.0655577	0.10335	-0.177936	-0.210833	0.14713	-0.36611	0.230241	-0.00184886	-0.0352944	0.197057	-0.0375105	0.215592	-0.000790487	-0.304742
-0.00576542	-0.0503665	-0.0667983	-0.0215132	0.0112093	0.212747	0.0659462	0.197718	0.163587	0.344175	-0.321083	0.0724834	-0.24465	0.0408648	0.19971	-0.31492	0.22696	0.0266282	-0.104484	0.432945	-0.0692171	0.297147	-0.0202302	-0.176635
-0.0831264	0.187904	0.0133441	-0.14153	-0.150195	0.309344	0.0669522	0.183229	0.167872	0.233901	-0.0617753	-0.0106192	-0.108213	-0.00735577	0.24544	-0.11863	0.234826	-0.0102455	-0.0557769	0.208733	-0.0435901	0.181018	-0.029535	-0.0760028
0.0421865	-0.020823	-0.0567166	-0.142585	-0.0607619	0.299971	-0.0520209	0.383042	0.210413	0.0606448	-0.149578	-0.0769053	-0.233869	0.135307	0.21879	-0.16805	0.135648	-0.00319276	-0.0932776	-0.0340086	-0.0380888	-0.043805	-0.0327574	-0.0574649
-0.185252	0.0158513	-0.00602959	0.032978	-0.0919787	0.13386	0.0553893	0.248225	0.314642	0.42561	-0.188201	0.0310204	-0.246595	0.155615	0.19431	-0.23892	0.234811	-0.105722	-0.158467	0.214192	0.0456535	-0.128867	0.186777	0.0703173
-0.0628355	0.136556	-0.134234	0.0739352	-0.105519	0.0690689	0.136699	0.266469	0.270916	0.287488	-0.107779	-0.0682371	-0.179773	0.0586392	0.39282	-0.45105	0.240453	-0.101351	0.0821384	0.0812161	0.0361502	0.0441918	0.0498769	-0.378303
-0.149113	0.0385581	-0.0853952	-0.0807567	-0.141968	0.27326	0.0681286	0.187804	0.250171	0.288232	-0.16502	0.19827	-0.140334	-0.0475228	0.1866	-0.29049	0.0590545	-0.107677	0.112476	0.0196779	-0.102931	-0.183823	-0.0549978	-0.222276
-0.105619	-0.0503665	-0.148559	0.00144036	-0.0870001	0.346338	0.0192523	0.295696	0.110404	0.194778	-0.127012	0.00291567	-0.140156	0.0935281	0.22063	-0.23564	0.195815	-0.0486469	-0.109947	0.0460015	-0.135667	0.0404161	-0.104526	-0.0631171
-0.0606831	0.133476	-0.0254496	0.0715303	-0.00356862	0.228022	0.102161	0.183151	0.106959	0.196216	-0.26781	0.0247326	-0.224568	0.129579	0.27363	-0.26543	0.304058	-0.00672787	-0.0475864	0.16368	0.00646255	0.00206186	0.0510768	-0.227397
-0.00789552	-0.0126708	0.0781911	0.0223763	-0.0521872	0.329731	0.107677	0.344374	0.0671254	0.364894	-0.0725474	0.201111	-0.0931053	0.0149352	0.06575	-0.29294	0.206771	-0.124747	-0.209988	0.250441	-0.0317508	-0.0569504	0.0801873	-0.0462617
-0.0718968	-0.0742082	-0.0351326	-0.104619	-0.187312	0.110575	0.218938	0.207407	0.00570457	0.203092	-0.0677012	0.0754691	-0.223576	0.0969198	0.25205	-0.36634	0.183589	-0.175072	-0.183957	0.165586	-0.0611463	0.101192	-0.0673445	-0.0526243
-0.027988	-0.0394999	0.0541034	0.12086	-0.00423246	0.139775	0.0893013	0.271983	0.147379	0.0798964	-0.195759	0.172837	-0.136005	-0.042966	0.21422	-0.22439	0.0879049	-0.279069	-0.12692	0.276778	-0.00238994	0.0923465	0.16259	-0.189956
-0.018002	0.0649385	-0.0946142	0.101525	-0.00366712	0.30039	0.145617	0.267462	0.259003	0.25338	-0.191473	0.0342817	-0.23681	0.0837548	0.2278	-0.26399	0.31203	0.0486293	-0.176747	-0.0497238	-0.0719185	-0.0804519	0.117338	-0.303509
-0.195133	0.182631	0.00646339	-0.110277	0.011583	0.0282295	0.138352	0.151136	0.311688	0.282468	-0.158489	-0.234581	-0.198061	0.0988175	0.10922	-0.2285	0.321815	-0.0083024	-0.0977482	0.263457	0.0951595	0.172248	0.135504	-0.132135
-0.0244522	0.0478314	-0.0601931	-0.0452906	-0.0106549	0.121058	0.0460555	0.309944	0.150401	0.194742	-0.26153	-0.0324243	-0.0819246	0.0181783	0.17767	-0.21184	0.123389	-0.127319	-0.0131528	0.230808	-0.145258	-0.110627	-0.0327592	-0.281426
-0.0824453	0.150019	-0.175235	-0.0957713	-0.00464361	0.333204	0.174821	0.232935	0.290805	0.231129	-0.247985	-0.0185068	-0.290694	-0.00729149	0.26802	-0.28828	0.171845	-0.177483	-0.0970279	0.238958	0.015973	-0.0309241	0.0346782	-0.347172
-0.101762	-0.0811739	-0.0354333	-0.0964539	-0.00389568	0.155194	0.186187	0.177138	0.209175	0.0882349	-0.150551	0.0572145	-0.259366	-0.185575	0.20539	-0.13439	0.145459	-0.0173755	-0.0806085	0.143964	-0.138221	0.054872	0.0699268	-0.403106
-0.221002	-0.00879288	-0.0302956	0.148111	-0.0841323	0.194893	0.160072	0.101898	0.255766	0.282679	-0.0125852	0.125923	-0.130177	0.0895893	0.25477	-0.12751	0.147926	-0.0657516	0.0232673	0.0974872	0.25169	-0.010562	0.0645258	-0.315002
-0.150842	-0.028517	0.0316002	-0.0957713	-0.0421163	0.160911	0.114504	0.220851	0.165131	0.245518	-0.107474	0.100387	-0.0662706	0.0188086	0.2089	-0.24273	0.257586	0.0661195	-0.0504438	0.161462	-0.0794464	0.173295	0.131396	-0.29805
-0.0453391	-0.105861	-0.0163595	-0.121132	0.0574117	0.310068	-0.00362598	0.287983	0.0995655	0.131567	-0.185009	-0.118523	-0.255474	0.171949	0.09575	-0.1979	0.271107	-0.0608928	-0.111715	0.0593331	0.0236801	-0.0148221	-0.0032416	-0.351299
-0.116847	-0.0392333	-0.0828722	-0.0640051	-0.104292	0.380946	0.110745	0.259617	0.000152288	0.377744	-0.157546	0.0700538	-0.196583	0.042787	0.37138	0.01512	0.203363	-0.107813	0.0785852	-0.057063	-0.131501	0.125392	0.0517304	-0.512556
-0.0483851	-0.106425	-0.0779332	-0.0638838	-0.0834644	0.129515	0.181566	0.217174	0.218974	0.157731	-0.162339	0.0922566	-0.235267	-0.0266279	0.28059	-0.32946	0.261001	-0.0793675	-0.160877	0.357428	-0.121427	0.0662054	-0.0177353	-0.296701
-0.0423232	0.0656011	-0.213994	0.136992	-0.0117096	0.255587	0.136142	0.295384	0.242212	0.199475	-0.232075	0.0971875	-0.293757	0.116996	0.08393	-0.16043	0.234895	-0.046179	-0.132244	0.017207	-0.206877	0.0388688	-0.101813	-0.288985
-0.105369	-0.0887198	-0.197157	0.0738659	0.0285914	0.34624	0.0533495	0.249951	0.112825	0.228614	-0.131855	-0.0362673	-0.267278	0.125206	0.29266	-0.21009	0.133963	-0.0511235	-0.144646	0.0703077	-0.104752	-0.125166	0.0428583	-0.166961
0.0511661	0.0848662	0.061817	-0.152624	0.12205	0.198398	-0.0179745	0.285285	0.147302	0.255195	-0.156074	-0.039096	-0.222769	0.0594157	0.24948	-0.28529	0.090919	-0.301293	-0.0187121	0.212452	0.00308423	0.0294461	0.0507872	-0.261831
-0.110414	-0.0693661	-0.0788402	0.0429799	0.115142	0.175045	0.0619636	0.313116	0.125294	0.265463	-0.165638	0.163732	-0.154213	-0.0161065	0.23715	-0.17985	0.166848	-0.127872	-0.207806	-0.0183535	-0.0327791	0.0342031	-0.0528962	-0.334326
-0.108028	-0.016767	-0.113935	-0.0128244	-0.136877	0.132391	0.173377	0.184726	0.192787	0.109702	-0.150939	-0.0057378	-0.183202	0.0652534	0.27723	-0.16016	0.0367473	-0.151116	0.0719368	0.128848	-0.0481293	0.19529	-0.12645	-0.342271
-0.0764794	0.0754241	0.038944	0.113266	-0.0904371	0.31226	0.127336	0.261879	0.147364	0.0567259	-0.152889	0.133758	-0.184905	0.00765234	0.1757	-0.33891	0.361041	-0.0887183	-0.114082	-0.0468793	-0.0210521	0.301809	-0.0668202	-0.319848
-0.211125	0.0705307	0.0262916	-0.0666705	-0.0439794	-0.0096686	0.114631	0.339155	0.127886	0.149705	-0.184546	0.0315987	-0.205996	0.0683184	0.23033	-0.2104	0.153414	-0.0938065	-0.0190597	0.0542955	-0.016983	0.111478	-0.0590627	-0.26013
-0.114039	0.0766466	-0.0958172	-0.0113172	0.0207854	0.294877	0.123214	0.285032	0.390352	0.280492	-0.0694999	-0.125705	-0.20911	0.0944384	0.16787	-0.18292	0.247357	-0.109402	-0.114248	0.172874	-0.0418329	0.189889	-0.0321377	-0.299911
-0.0862494	-0.0881435	-0.00833839	-0.080071	-0.149823	0.250746	0.270814	0.127086	0.0951632	0.241821	0.0035921	0.151653	-0.124042	0.0926367	0.27237	-0.26439	0.250642	-0.143762	-0.00414853	0.0411656	-0.0132572	-0.0640735	-0.0473232	-0.397039
-0.0363645	0.0691293	-0.0559756	0.0696835	-0.0799733	0.364271	0.0425086	0.263804	0.100633	0.167129	-0.340556	0.0496512	-0.121957	-0.0352589	0.22146	-0.2598	0.13771	-0.206207	-0.030178	0.300456	-0.00917659	-0.108412	-0.000929358	-0.319247
-0.172533	0.15667	-0.00499264	0.111575	-0.00942998	0.204559	0.0401741	0.376368	0.151187	0.20521	-0.223085	-0.0475246	-0.138825	0.0326764	0.26337	-0.3314	0.150604	-0.00658835	-0.0760536	0.0243377	0.00017216	0.102556	-0.15054	-0.101506
-0.0734939	-0.0203884	0.142416	0.0147079	-0.0584374	0.193555	0.0958904	0.254072	0.143385	-0.00571979	-0.286492	0.0780811	-0.142536	-0.0382667	0.40448	-0.18243	0.263946	-0.144999	0.0150545	0.150933	-0.0311189	0.296165	0.0961654	-0.302644
-0.0600094	0.133681	-0.210476	-0.129836	-0.089517	0.120086	0.0524451	0.361279	0.148485	0.169143	-0.170718	0.0759633	-0.14653	0.0399859	0.25788	-0.28832	0.277736	-0.205428	-0.194521	0.131332	-0.173845	0.103131	0.00680864	-0.0806622
-0.0955698	0.00652611	-0.065608	0.0749261	0.0163876	0.174865	0.101109	0.339789	0.121571	0.384613	-0.142579	0.185928	-0.248705	0.145939	0.29158	-0.27135	0.290567	-0.112458	-0.00619954	0.239544	-0.172862	-0.0360783	0.171833	-0.0783841
-0.0551906	0.0467068	-0.147317	-0.0819732	-0.102163	0.257045	0.157871	0.248035	0.207442	0.112447	-0.148369	0.101152	-0.272059	-0.00992384	0.19375	-0.22797	0.255027	-0.334852	-0.0842653	0.268216	0.0601753	-0.021652	0.0693245	-0.293951
-0.126228	-0.0501688	-0.0734759	0.0747308	-0.0966752	0.322343	0.0615189	0.153793	0.0812165	0.196642	-0.332889	0.0534703	-0.234764	-0.0243172	0.20563	-0.23256	0.265799	-0.21618	-0.0959793	0.189255	-0.107051	-0.0811455	-0.101662	-0.317041
-0.258749	0.0423165	0.101475	0.106197	0.0367104	0.402432	0.194187	0.361921	0.0747662	0.299227	-0.246805	0.0842985	-0.219102	0.095105	0.19055	-0.11244	0.175957	-0.17717	-0.041075	0.166135	-0.0321011	0.156136	-0.00654023	-0.215335
-0.133422	-0.0587917	-0.0896386	-0.0468745	-0.0361246	0.304253	0.0677069	0.181452	0.212666	0.0853904	-0.13862	-0.0524711	-0.0555931	0.0686916	0.0936	-0.31954	0.349708	-0.066823	0.0558856	0.181799	0.065678	-0.108616	0.021783	-0.184915
-0.108633	0.136947	-0.137711	0.0592997	-0.0766022	0.222408	0.0543514	0.252192	0.185061	0.120517	-0.170199	-0.0149898	-0.235926	-0.0265312	0.19958	-0.19382	0.22992	-0.180068	-0.0406601	0.321275	0.0701989	-0.155885	0.0998119	-0.39341
-0.182806	0.0981107	-0.193294	0.0290748	-0.0718794	0.159056	0.178619	0.14637	0.0897342	0.321205	-0.104807	0.15547	-0.0726439	0.0559797	0.1477	-0.00375	0.136574	-0.212569	-0.111143	0.0403777	-0.103123	0.121283	0.112988	-0.345846
-0.0955516	0.0879313	-0.0521391	-0.015869	0.0391757	0.159913	0.0623232	0.0405829	0.227959	0.166097	-0.171079	0.0538728	-0.156861	0.0513425	0.18597	-0.3057	0.286538	-0.147461	-0.196375	0.0892554	0.0242876	0.00449067	0.133813	-0.219676
-0.0682216	-0.075994	0.000955951	-0.118843	0.0590048	0.346866	0.121219	0.24945	0.082294	0.0390575	-0.126825	-0.00138118	-0.252823	0.0114354	0.13575	-0.23922	0.149415	-0.161507	-0.194314	0.362743	0.00176232	0.120271	-0.067648	-0.174416
0.00837075	0.206708	-0.0881542	-0.0783651	0.0295641	0.142015	0.148566	0.194076	0.133207	0.143343	-0.232291	0.206015	-0.180426	0.0334619	0.31485	-0.20657	0.123435	-0.179256	-0.127089	0.30214	-0.217983	-0.0854485	-0.128108	-0.273873
-0.155464	0.0396056	0.0136028	-0.00132235	-0.120819	0.281534	0.105659	0.210742	0.326665	0.189427	-0.196248	-0.137404	-0.178489	0.040152	0.16745	-0.23646	0.142822	-0.0410816	-0.101318	0.243354	0.00137362	-0.174891	0.0840431	-0.0427288
-0.149116	0.118806	-0.0739365	0.0147053	0.0776885	0.400465	0.134621	0.170226	0.235358	-0.0418862	0.0265579	0.164185	-0.180637	-0.106049	0.15308	-0.22608	0.1692	-0.231861	-0.0856372	0.046144	0.0478359	0.28654	0.150513	-0.138038
-0.107898	0.0757869	-0.143948	0.0928859	0.0633393	0.287336	0.0601973	0.127942	0.245406	0.379694	-0.143243	0.0144006	-0.271977	0.154573	0.23212	-0.11333	0.14491	0.0187469	-0.303956	0.21145	-0.0318471	0.227749	-0.0141006	-0.383166
-0.135089	0.0656175	-0.0805451	0.075452	-0.0369125	0.187576	0.220479	0.229245	0.125108	0.264091	-0.0996191	-0.133981	-0.364609	0.0525989	0.15679	-0.38381	0.265866	-0.0713899	-0.15684	0.0997984	-0.10851	0.0262826	-0.00427462	0.00341375
-0.197715	0.0677364	-0.0579015	-0.131774	0.0442101	0.142403	-0.100703	0.218689	0.171811	0.135373	-0.127663	0.0730294	-0.138241	0.0217066	0.10493	-0.43082	0.259311	-0.151334	-0.0974033	0.280238	0.0368508	-0.0583436	0.0116819	-0.024937
-0.0432076	0.0550498	-0.028757	-0.202493	-0.168459	0.339099	0.149296	0.245458	0.119307	0.288436	-0.117627	-0.0559892	-0.215577	0.318661	0.14136	-0.22743	0.307804	-0.0832837	-0.00891171	0.0896296	0.0123423	-0.146465	0.0970407	-0.295391
-0.0775071	0.0420433	-0.149337	-0.0310217	0.0149855	0.257181	0.1953	0.310648	0.278596	0.207351	-0.238544	0.0302952	-0.194499	0.0341861	0.22967	-0.06405	0.211075	-0.228415	-0.0466989	0.046218	0.0428833	0.113499	0.100397	-0.179862
0.0363974	-0.05608	-0.202815	0.138809	0.0362918	0.30225	0.132566	0.0723542	0.258473	-0.127717	-0.233885	-0.0734626	-0.143364	0.0916347	0.2841	-0.32229	0.190823	-0.0870608	0.0482571	0.306737	0.0303848	0.250767	0.0127886	-0.494258
-0.215105	0.118817	0.0410836	-0.0658905	0.032209	0.17841	0.109411	0.182981	0.111092	0.186691	-0.12369	0.0716064	-0.241169	-0.0222158	0.16982	-0.24726	0.0964577	-0.0459271	0.0110223	0.169221	-0.212814	-0.0230767	0.092554	-0.221209
-0.103779	0.0408805	-0.0677561	-0.0807011	0.00298183	0.327472	0.128096	0.352754	0.172853	-0.0144472	-0.28763	0.0197409	-0.165256	0.0977071	0.12702	-0.35867	0.160317	-0.157049	-0.0367967	0.206178	-0.0272175	-0.12085	0.121208	-0.20593
-0.0940058	-0.0177557	-0.0753416	0.0870611	-0.141277	0.125698	0.139031	0.41617	0.183404	0.2137	-0.23125	-0.0197276	-0.176714	0.0307761	0.20937	-0.28021	0.196722	-0.038519	-0.0359251	0.0835434	-0.0312307	0.0271336	0.0438392	-0.418372
-0.109677	0.00979595	-0.0445372	0.118707	-0.0819737	0.184698	0.108027	0.140266	0.19233	0.165595	-0.182957	-0.0764375	-0.121828	-0.0394531	0.03961	-0.16123	0.105189	0.11698	-0.199781	0.250138	0.169038	-0.185231	0.0337308	-0.313613
-0.112012	0.109627	-0.0686769	0.0327972	-0.0651981	0.36123	0.13947	0.228913	0.0693923	0.2403	-0.0558599	-0.0491262	-0.215259	0.0474893	0.27774	-0.11394	0.105254	0.120161	-0.0562947	0.0221367	-0.160369	0.0612582	-0.0928478	-0.388921
-0.0758498	-0.023538	-0.0469522	-0.144835	-0.105784	0.244866	0.0647332	0.281121	0.131331	0.297845	-0.113257	-0.0766627	-0.203125	0.026915	0.18092	-0.32198	0.179754	0.0139124	0.0239848	-0.054937	0.098314	0.201649	-0.0393117	-0.217585
-0.166802	0.234881	-0.0523016	0.0441334	-0.0194916	0.104861	0.153209	0.197284	0.104998	0.273911	-0.203137	-0.119385	-0.241316	0.0495314	0.19096	-0.24617	0.185421	-0.148779	0.00928735	0.324111	-0.119538	-0.0146489	0.0365283	-0.13375
-0.112657	0.0890916	-0.215187	0.0160813	-0.0640646	0.0535386	0.0118312	0.0938023	0.100211	0.253605	-0.217999	-0.0467499	-0.254861	-0.0189073	0.14317	-0.25547	0.25979	-0.110098	-0.00484839	0.0391568	-0.12441	0.0276836	-0.109471	-0.0553977
-0.079772	-0.0750819	0.00707668	-0.118439	-0.122675	0.198949	0.0525212	0.36241	0.078759	0.220509	-0.181488	-0.012899	-0.254501	0.179927	0.0416	-0.18733	0.272104	-0.128761	-0.165006	0.15739	-0.220532	0.00892222	0.0437439	-0.156737
-0.09819	0.172181	-0.165264	0.0559432	-0.129285	0.225044	0.0658343	0.315004	0.0368171	0.191493	-0.205314	-0.136648	-0.0340691	0.188148	0.13696	-0.11851	0.155272	-0.0307999	-0.0449675	0.0515048	-0.090968	0.11582	0.083677	-0.121051
-0.065798	0.0709389	-0.199215	-0.0029604	-0.0457321	0.340331	-0.0325368	0.0428567	0.255372	0.159973	-0.190948	-0.00418076	-0.236015	0.146351	0.20289	-0.31383	0.165214	-0.0287879	-0.0490034	0.256267	-0.0393162	-0.00598199	0.178938	-0.183066
-0.0832478	0.11408	0.0201399	0.0429929	-0.0470478	0.192158	0.0538828	0.246181	0.356407	0.141734	-0.249619	0.0490726	-0.194538	0.0270403	0.13697	-0.18838	0.24585	-0.0375519	-0.032034	0.0809287	-0.243774	0.256153	0.148243	-0.116799
-0.00847017	0.146583	-0.127411	0.0309999	-0.170642	0.280461	0.074791	0.360395	0.182398	0.107612	-0.0977313	-0.0397404	-0.254418	0.0340519	0.22999	-0.2286	0.167291	0.0022141	-0.0904924	0.137239	0.0395353	-0.129393	0.0843751	-0.231273
-0.078846	0.0324144	-0.185571	0.0181521	0.140822	0.384377	0.0689414	0.109877	0.185507	0.22313	-0.126392	-0.099277	-0.18992	-0.0503564	0.30598	-0.18024	0.0781316	-0.138712	-0.142776	0.210476	-0.0112149	-0.0635441	0.174685	-0.164707
-0.0222417	0.0228286	0.091074	0.228978	-0.0430035	0.150325	0.118432	0.328149	0.142961	0.245312	-0.24451	0.0164447	-0.214442	0.115052	0.06247	-0.27062	0.260807	0.0307401	0.0208146	0.0822279	0.0344405	0.085764	0.0473119	-0.234876
-0.0625032	0.0398627	0.0649015	0.241256	-0.124154	0.251983	0.0536062	0.485797	0.149335	0.185717	-0.0604072	0.00852965	-0.23157	0.00725793	0.18321	-0.22843	0.196487	-0.181655	0.0584219	0.199184	-0.0190871	0.298783	0.0117921	-0.332081
-0.0474696	0.0190182	-0.112164	-0.0374842	-0.0273738	0.205753	0.0475783	0.0492413	0.212542	0.11313	-0.064759	0.0277623	-0.2068	0.213955	0.05636	-0.16114	0.233295	-0.140243	-0.225092	0.263163	0.140382	-0.16045	-0.068967	-0.41899
-0.228498	-0.0226069	-0.0823011	-0.00563542	0.158558	0.300389	-0.1227	0.235385	0.275978	0.0985922	-0.144049	0.177997	-0.276181	0.04658	0.22978	-0.15966	0.110428	-0.182883	-0.107148	0.0791235	-0.000534988	0.224096	-0.0151915	-0.235506
0.0354881	-0.00904376	-0.0239748	-0.0306932	-0.113748	0.349236	-0.0809392	0.371527	0.331972	0.217727	-0.199757	0.270877	-0.241012	0.0704898	0.21098	-0.21735	0.270099	-0.0144814	0.0620125	0.0505213	-0.0784321	0.132363	0.0748477	-0.337552
-0.218104	-0.0284761	-0.0355128	0.0983421	-0.020843	0.202977	0.0344068	0.314533	0.1414	0.256151	-0.0703327	0.0518187	-0.186331	0.0957168	0.16403	-0.08332	0.122583	-0.113579	-0.0734127	0.125581	-0.0550944	0.296392	0.147571	-0.217027
-0.252285	0.173871	0.00790347	-0.0662709	-0.0284491	0.343963	0.118045	0.108801	0.113459	0.294363	-0.234636	-0.0244212	-0.315776	0.26071	0.32306	-0.17125	0.211166	-0.00314342	-0.019804	0.0370319	-0.00955011	0.00128287	0.170398	-0.0714368
-0.087556	0.158289	-0.0304436	-0.0168214	-0.0281366	0.210007	0.0837417	0.153957	0.261098	0.216644	-0.145325	-0.07535	-0.265368	0.098191	0.20792	-0.20224	0.105179	-0.0588219	-0.112732	0.054938	-0.143956	0.263997	0.223794	-0.181525
-0.0534594	-0.0521257	0.0094182	0.142914	-0.108914	0.085354	0.148606	0.146446	0.246332	0.297935	-0.26181	0.0251742	-0.192893	0.0772012	0.08464	-0.18197	0.322897	0.0511125	-0.145225	0.272023	-0.130551	-0.000710374	0.0569936	-0.197378
-0.140535	-0.0470764	-0.122173	-0.0919603	-0.166882	0.271577	0.0686734	0.212014	0.199516	0.160138	-0.0866935	0.0491249	-0.201021	0.0189242	0.2245	-0.23215	0.280352	-0.299429	0.0342215	0.281417	-0.0398138	0.137031	0.108776	-0.270486
-0.0766183	-0.03258	-0.142985	0.0772292	-0.0661339	0.227141	0.0609978	0.407044	0.246179	0.252676	-0.208212	-0.130928	-0.24509	0.175063	0.22271	-0.36619	0.150664	-0.221494	-0.184546	0.201751	0.0156278	-0.0713648	0.146847	-0.10886
-0.115558	0.301238	-0.0808762	0.00800207	0.062985	0.123916	-0.00568083	0.35361	0.198405	0.143164	-0.148719	-0.00288278	-0.239968	0.0199059	0.25409	-0.23152	0.320551	-0.19077	-0.152578	0.0604199	-0.0138523	-0.0012144	0.0328305	-0.110505
-0.0149579	0.011931	-0.0203066	0.0220033	-0.00499674	0.373396	0.129825	0.0419656	0.224003	0.307309	-0.159436	-0.223591	-0.181853	-0.059178	0.24191	-0.47081	0.113022	-0.00404504	-0.133358	0.284604	-0.0678932	0.10476	-0.0254596	-0.269336
0.011582	-0.0261095	-0.0931807	0.00731131	-0.173698	0.166738	0.0814507	0.128097	0.248977	0.187053	-0.180764	-0.000977916	-0.191592	0.030432	0.0934	-0.18685	0.225366	-0.12197	-0.119476	-0.0355146	-0.1339	0.296474	-0.123835	-0.137037
-0.200634	0.0907611	0.0137381	0.0510677	-0.0971812	0.228564	0.216319	0.220397	0.218846	0.219999	-0.282281	-0.0630742	-0.0738252	-0.0111293	0.25145	-0.22016	0.132237	-0.202423	-0.131476	0.27214	0.0968669	0.104637	0.11032	-0.0790276
-0.148074	0.124136	-0.179016	0.138527	0.048767	0.189827	0.182916	0.329563	0.110382	0.341872	-0.0314508	0.0257214	-0.299144	0.127614	0.20639	-0.37591	0.224414	-0.0716412	0.00304714	0.173038	-0.120316	0.0840325	0.167882	-0.339351
-0.108277	-0.122724	-0.14576	0.0566612	-0.0994895	0.259453	0.112863	0.265703	0.153092	0.278843	-0.174505	-0.0372935	-0.10574	0.0141451	0.22024	-0.32897	0.227822	-0.0761585	-0.208091	0.144023	0.0421346	0.0840783	-0.0509481	-0.413078
-0.0334651	-0.0149895	-0.0145472	-0.124044	-0.133712	0.182052	0.246148	0.265422	0.218504	0.251474	-0.179118	0.0694432	-0.197852	-0.119331	0.12359	-0.11247	0.236826	-0.0235094	-0.171101	0.329881	0.000240655	-0.118392	0.102548	-0.230671
-0.228336	0.0221707	-0.00725545	-0.100991	-0.0416274	-0.00184474	0.0503385	0.250614	0.245782	0.30521	-0.263606	0.011986	-0.112255	0.129373	0.12089	-0.39425	0.251975	-0.114285	-0.196256	0.125759	0.0228757	0.147171	0.211585	-0.332524
-0.0754092	0.0814185	-0.123676	0.0439117	0.010094	0.375043	0.0848375	0.15736	0.124508	0.216326	-0.133052	0.0639235	-0.259663	-0.0403601	0.07893	-0.26218	0.202161	-0.168583	-0.0119832	0.0844196	0.127248	-0.0236426	0.00036469	-0.156834
-0.177254	0.0599269	-0.0446947	0.0668891	-0.107661	0.23139	0.0939841	0.210319	0.147766	0.323697	-0.224626	0.0451783	-0.167359	-0.029192	0.15809	-0.25433	0.200215	-0.0376447	-0.0131968	0.143558	-0.109236	-0.145999	-0.00755284	-0.159192
-0.0724976	0.131725	0.0267786	0.0718052	-0.0545926	0.206164	0.123707	0.357485	0.208284	0.211667	-0.149671	0.0778602	-0.184637	0.125822	0.1413	-0.16184	0.197142	-0.0211373	0.014658	0.220946	0.0153248	-0.115074	-0.10624	-0.153127
-0.212943	0.0748118	-0.210486	0.20205	-0.0572674	0.172145	0.0328527	0.375246	0.234239	0.158502	-0.0525158	0.0497683	-0.249782	0.147428	0.20014	-0.20757	0.262778	-0.203159	-0.00562941	0.247445	-0.0248576	0.142517	0.0803914	-0.118829
-0.0863886	0.0629762	-0.0883875	0.0201213	0.0569906	0.0826694	-0.012895	0.180507	0.171467	0.120758	-0.187625	-0.115681	-0.177689	-0.122072	0.04369	-0.37224	0.0857848	-0.20383	0.0858731	0.303146	-0.06639	0.0409898	-0.0940183	-0.174548
-0.169173	-0.0509982	-0.143482	0.0592818	0.013139	0.359844	0.15713	0.149233	0.0275177	0.0800141	-0.23793	0.0211766	-0.184767	0.0289875	0.12753	-0.21325	0.233657	-0.0775294	-0.0982364	0.0915048	-0.0948389	-0.106761	0.0142154	0.0510688
-0.138659	0.139192	-0.0497568	-0.0651633	-0.0345712	0.259449	0.0609226	0.197022	0.163842	0.21107	-0.157529	-0.0271137	-0.226673	-0.0679996	0.12666	-0.19411	0.295146	-0.222625	0.0455347	0.0935796	-0.0447877	0.182864	0.202461	-0.337594
0.0746742	0.00263391	-0.0992425	0.0954255	-0.0574734	0.0953167	0.08493	0.203129	0.0712928	0.217198	-0.154974	-0.120405	-0.116078	0.194273	0.17217	-0.26659	0.315703	-0.1225	-0.189556	0.143191	-0.12644	0.034576	0.0524661	-0.495702
-0.087083	0.0124024	0.0314701	0.0941981	-0.0516191	0.297534	0.115009	0.228223	0.187676	0.275592	-0.218727	0.10606	-0.16457	-0.0207924	0.15004	-0.24016	0.191709	-0.00828816	-0.0025251	0.127898	-0.0625638	0.031535	-0.0479604	-0.132288
-0.0614614	0.134846	0.0541253	0.0222284	-0.0102792	0.177624	0.00986358	0.0776269	0.09646	-0.000509868	-0.211394	-0.0385944	-0.21056	-0.147496	0.18626	-0.39417	0.287521	-0.0653636	-0.0724805	0.440178	-0.0950262	0.107684	-0.0313094	-0.299132
-0.215515	0.0290176	0.0382479	0.0367809	0.0374268	0.1002	0.194684	0.35198	0.15989	0.275791	-0.183022	0.103617	-0.287204	0.117171	0.01922	-0.16146	0.223698	-0.192805	0.0994137	0.188084	-0.0337626	0.212105	0.226785	-0.258107
-0.153033	0.00488721	-0.0540242	-0.0369494	-0.00776896	0.350224	0.0994577	0.180973	0.154299	0.211064	-0.161622	-0.129371	-0.266343	0.113883	0.15176	-0.32424	0.240134	0.0393834	-0.115051	0.211777	0.0745087	-0.0206953	0.0150912	-0.474531
-0.183324	0.0645557	0.0358905	-0.0235093	0.0617848	0.0985094	0.050393	0.16138	0.240033	0.26611	-0.130056	0.103106	-0.21008	0.115962	0.17422	-0.1733	0.128938	0.131735	-0.0232034	0.287154	-0.043004	0.16572	0.177866	-0.203803
-0.132408	0.0975398	-0.127519	-0.10867	-0.14354	0.203827	0.0896569	0.234426	0.154765	0.0100253	-0.160337	-0.0453987	-0.175409	0.181934	0.17048	-0.23015	0.279629	-0.0556901	-0.0587621	0.167617	-0.0801442	-0.00467461	0.0484062	-0.359492
-0.208409	-0.135741	-0.0368034	0.0803078	0.012114	0.219843	0.0987526	0.0679306	0.20562	0.206911	-0.201897	0.0824982	-0.198759	-0.084414	0.20509	-0.28209	0.215998	-0.186957	-0.106106	0.039142	0.0675222	-0.0184209	0.0580395	-0.174532
-0.0251724	0.150104	-0.143115	-0.0212725	-0.0424385	0.379742	0.160541	0.183082	0.168527	0.163604	-0.151552	0.120231	-0.246562	0.123927	0.29269	-0.27873	0.240487	-0.134853	-0.0135088	0.364076	0.016474	0.160003	0.0373218	-0.358983
-0.0811853	-0.0165003	-0.0267878	-0.0682566	0.0110328	0.292466	0.095504	0.193085	0.179781	0.0136374	-0.022933	0.0851134	-0.313714	0.146924	0.21744	-0.16479	0.269087	-0.107026	-0.0855645	0.00574989	-0.0712604	-0.0249502	0.0443749	-0.133824
-0.143065	-0.200306	0.0264983	0.0498476	-0.0169037	0.238538	0.099381	0.248681	0.218854	0.286602	-0.19153	0.0824055	-0.229275	0.19243	0.24405	-0.07243	0.227124	-0.088961	0.0613357	0.132965	-0.155741	0.136985	-0.0783153	-0.0329665
-0.198642	0.217967	-0.0430827	-0.00557894	-0.0541308	0.210439	0.0444124	0.355786	0.141131	0.313238	-0.201797	-0.108188	-0.224652	-0.118413	0.16659	-0.10255	0.23971	0.0303823	-0.0711067	-0.0615949	-0.0696457	0.0554868	-0.0569926	-0.3548
-0.175778	0.0466191	-0.0359561	0.0280806	0.0599234	0.309522	0.191382	0.311741	0.230962	0.250469	-0.320993	-0.0122634	-0.072453	-0.126425	0.1539	-0.31752	0.256762	-0.288226	-0.0630474	0.354726	-0.0238559	0.120814	0.0672472	-0.22516
-0.13604	0.00186898	-0.134548	-0.0428469	-0.0693082	0.222454	0.122846	0.308687	0.248085	-0.00293386	-0.219712	0.00614094	-0.221841	-0.0473312	0.30063	-0.22548	0.179267	-0.0376353	-0.0288461	0.0923091	0.0887334	0.151861	0.096209	-0.164635
-0.0142857	0.0124956	-0.0217148	-0.0373418	-0.0302872	0.11604	0.143305	0.286243	0.30886	0.289197	0.00880179	0.135211	-0.270026	0.0376481	0.16206	-0.18541	0.147746	-0.167671	-0.200144	0.00548002	0.00761233	-0.0571762	0.133615	-0.160355
-0.1156	0.184272	-0.0896367	-0.126142	0.0319105	0.249059	0.208284	0.204099	0.066549	0.189592	-0.243872	0.0684458	-0.229722	0.0746278	0.11129	-0.16998	0.164489	0.0220853	0.0594675	0.0875295	-0.112285	-0.222105	-0.0456748	-0.295878
-0.0836407	0.00638859	-0.0920186	0.00922675	-0.0441103	0.106049	0.24395	0.278367	0.261036	0.240903	-0.160692	0.0523349	-0.132027	0.00714789	0.18926	-0.3028	0.320652	0.0833596	-0.149154	0.149514	-0.014188	0.121096	0.206955	-0.474627
-0.152908	-0.0446705	-0.0487369	-0.00237445	0.0512973	0.290727	0.115601	0.36914	0.172921	0.122838	-0.163667	-0.111629	-0.248727	0.0805076	0.21287	-0.1338	0.258449	-0.2736	-0.0584762	0.215117	-0.098529	0.00538583	0.0274477	-0.285917
-0.00109125	0.0781632	0.100502	-0.0889568	0.0868829	0.101739	0.0366764	0.197315	0.168685	0.462396	-0.194619	0.118052	-0.224337	0.0515641	0.22397	-0.21322	0.113156	0.0531775	0.0715328	0.067189	-0.0577283	0.267745	-0.0332875	-0.190597
-0.064919	0.242436	-0.0349903	0.120043	-0.00671086	0.256712	0.117418	0.317133	0.00624201	0.153869	-0.21364	-0.154272	-0.2788	0.067637	0.29772	-0.25601	0.237864	-0.0311368	0.0346923	0.235339	0.00528717	0.00158123	0.0349845	-0.25515
-0.0675504	-0.00838473	-6.50565e-05	-0.229741	-0.132858	0.383067	0.235723	0.0540401	0.221193	0.161534	-0.125902	0.022072	-0.19412	0.102141	0.10511	-0.27157	0.262564	-0.0680624	-0.0573057	0.14907	-0.0231232	0.0437353	-0.0454203	-0.237104
-0.105784	0.148091	-0.105345	-0.175838	-0.0364919	0.300681	0.14352	0.177136	0.212548	0.21776	-0.165185	-0.0950787	-0.169146	-0.147352	0.24188	-0.25407	0.196183	-0.177858	-0.15839	0.0700179	-0.0311985	-0.157077	0.117727	-0.316714
-0.10065	0.152511	-0.0117179	0.00380707	-0.038253	0.140043	0.166504	0.226878	0.110724	0.181219	-0.10821	0.0537245	-0.206628	0.0541855	0.03312	0.0108	0.211833	-0.108364	-0.0121292	0.221064	-0.176613	0.00192449	0.11212	-0.177336
-0.166971	-0.0402483	-0.00419836	-0.135343	-0.131767	0.271154	0.0553755	0.178519	0.278201	0.00417142	-0.300058	0.206583	-0.225355	-0.013238	0.15032	-0.26507	0.114298	-0.200581	-0.0711709	0.157574	0.0572637	0.0823039	0.145834	-0.140277
-0.000148375	-0.0260552	0.00291204	-0.00943694	-0.00699066	0.40731	0.0568768	0.149174	0.234745	0.128457	-0.230049	-0.0154064	-0.171554	-0.0321681	0.3224	-0.22176	0.243014	-0.108937	0.0868459	0.221751	-0.0404892	0.124229	0.115787	0.00543316
-0.186035	0.0500982	-0.140348	0.282293	-0.0137396	0.368409	0.173433	0.313761	0.0654126	0.225992	-0.111341	0.0838799	-0.330279	-0.11254	0.1187	-0.18238	0.194833	-0.139526	-0.0352956	0.152883	-0.113214	-0.13064	0.0166067	-0.325392
-0.0474783	0.316798	-0.0343378	0.0186861	-0.17108	0.0185165	0.0865604	0.23026	0.310468	0.163763	-0.327939	-0.041583	-0.283048	0.00497849	0.08892	-0.36323	0.189438	-0.0746524	-0.0290753	0.283268	-0.143113	0.144592	-0.0466943	-0.162341
0.0362667	0.146387	-0.16562	-0.0450122	-0.0982234	0.148364	0.135478	0.411889	0.240932	0.271297	-0.12873	-0.102613	-0.164771	0.134789	0.10018	-0.31959	0.169384	-0.0585269	0.0835596	0.164494	-0.0660375	0.251822	0.0642223	-0.124908
-0.0852157	-0.158757	-0.0600062	-0.0512864	-0.0337336	0.364067	0.146552	0.293921	0.142345	0.167248	-0.15043	-0.172167	-0.235131	-0.0403868	0.28619	-0.1249	0.161378	0.0178527	-0.217313	0.143571	-0.085187	0.341766	0.122513	-0.316065
-0.124289	-0.0780424	-0.0456192	-0.0141795	-0.087547	0.113055	0.163673	0.182893	0.214513	0.241275	-0.134952	0.0286702	-0.18108	0.214812	0.26021	0.0086	0.162741	0.0480532	-0.0836161	0.02221	-0.148281	0.0974011	-0.117016	-0.265791
-0.125087	0.0173956	-0.0845624	-0.0308596	-0.103444	0.319164	0.0758425	0.30115	0.209779	0.325262	-0.286301	-0.0596764	-0.0570625	0.170009	0.19006	-0.27413	0.194131	-0.0805881	-0.0753544	0.344591	-0.151312	-0.0581225	-0.0356902	-0.0341557
-0.0537131	-0.0099322	-0.0775064	0.096971	0.0132316	0.374515	0.0787136	0.22893	0.248198	0.305611	-0.148727	0.0821178	-0.249899	-0.118668	0.02886	-0.12525	0.113367	-0.227166	-0.212353	0.124275	0.0216996	0.00116852	0.109788	-0.217511
0.00991421	0.15247	-0.130102	0.0875309	-0.0120141	0.335064	-0.0553607	0.00481592	0.141823	0.302051	-0.192661	-0.0342974	-0.0457181	0.121571	0.12513	-0.13718	0.178688	-0.12153	-0.088599	0.000412485	-0.011753	0.187142	-0.0327323	-0.306379
-0.273631	0.0241715	-0.0347483	0.142824	0.024019	0.173874	0.153452	0.175461	0.110545	0.151286	-0.0884158	-0.0845886	-0.113142	0.0514923	0.25184	-0.1324	0.12465	-0.149524	-0.0112227	0.268303	-0.28813	-0.0142369	0.187968	-0.383681
0.00991421	0.0863754	-0.0805859	0.150985	0.0994607	0.368572	-0.0100427	0.153044	0.259359	0.277939	-0.186398	-0.068433	-0.208631	0.16905	0.26172	-0.11386	0.347533	-0.111035	-0.147772	0.217859	-0.105109	-0.0474641	0.212514	-0.250728
-0.0176772	-0.0861835	-0.0467261	0.0026017	-0.041432	0.342838	0.0604729	0.350135	-0.00848817	0.261915	-0.0869456	0.0376777	-0.253644	-0.167397	0.11784	-0.06506	0.253451	-0.11935	-0.107899	0.332951	-0.188647	-0.122912	0.0141059	-0.273248
-0.0441098	-0.0235609	-0.0495657	-0.00960264	0.00256829	0.161035	0.187658	0.199043	0.182002	0.296516	-0.259228	0.136595	-0.214525	0.0761779	0.07504	-0.26782	0.162717	0.116013	-0.0295605	-0.0464408	-0.0724457	-0.056205	0.0499095	-0.447206
0.0140159	0.137279	-0.14597	0.114062	0.0123525	0.234032	0.1249	0.226638	0.266197	0.18856	-0.119141	-0.0654584	-0.120838	-0.169891	0.18739	-0.14461	0.221884	0.00422984	-0.146466	0.214499	-0.0237001	-0.163501	-0.0356511	-0.198203
-0.182564	-0.119858	-0.0823942	-0.0783902	-0.0143095	0.16574	0.16008	0.309444	0.250353	0.235568	-0.327216	-0.00893217	-0.13501	0.149632	0.18187	-0.31959	0.0908463	0.04389	-0.0301656	0.161033	-0.0235211	-0.024312	0.0769276	-0.0489068
0.0231851	0.110897	-0.142689	-0.0496536	-0.124242	0.17207	0.0192711	0.292228	0.167618	0.234637	-0.193987	0.0844777	-0.256054	-0.222003	0.1337	-0.08871	0.288235	-0.150494	0.028483	0.0934091	-0.0462412	0.020871	-0.00858989	-0.262557
-0.0892877	-0.0604931	-0.0577423	-0.0941719	-0.0652836	0.321313	0.115723	0.0455386	0.0593954	0.0929881	-0.160897	0.0871236	-0.233046	0.142545	0.14295	-0.16341	0.117192	0.0719662	-0.105824	0.055427	0.0425616	-0.078904	0.175499	-0.0571147
-0.153733	0.0788265	-5.84095e-05	0.106918	-0.168115	0.190057	0.117012	0.324907	0.234381	0.106071	-0.281406	0.110642	-0.151042	0.00895204	0.10264	-0.2037	0.231188	-0.251333	0.02705	0.0798634	-0.137601	0.0954051	-0.026558	-0.0244908
-0.162742	0.130309	-0.0666716	0.08939	-0.0391767	0.215733	-0.0110655	0.303657	0.176359	0.0585705	-0.0381299	-0.0672606	-0.340567	0.121886	0.16273	-0.12778	0.106402	0.140357	-0.0343387	0.245337	-0.0933833	-0.0986613	-0.0226807	-0.389934
0.0397855	-0.0182405	-0.091191	0.133028	-0.000397198	0.173708	0.0652772	0.209018	0.100303	0.16918	-0.0494221	0.194304	-0.282486	0.127974	0.23831	-0.3404	0.212317	0.0429198	-0.0384922	0.233283	-0.0207115	0.14986	-0.0880908	-0.276214
-0.179697	0.0869944	-0.0493399	0.0542461	0.00836646	-0.081411	0.0412572	0.12975	0.233651	0.378469	-0.00441004	-0.00596499	-0.194991	-0.12801	0.13897	-0.06971	0.164589	0.00207881	-0.0767676	0.215873	0.0525564	0.141986	-0.0106019	0.0653649
-0.0944343	0.142021	0.0198556	0.0724538	0.0204387	0.203123	0.166302	0.229871	0.193828	0.154507	-0.190435	0.0678599	-0.254616	0.080231	0.25142	-0.1649	0.303536	-0.0916282	-0.0479748	0.13637	-0.0350386	-0.190148	0.123482	-0.385112
-0.131934	-0.0624269	-0.0628547	-0.0561143	-0.0309406	0.208282	0.271714	0.278633	0.0794038	-0.0644023	-0.1095	0.00873152	-0.256412	0.0111902	0.29089	-0.38173	0.162871	-0.0391547	-0.0189217	0.143139	-0.0297659	-0.00435261	-0.125693	-0.127629
-0.161673	0.0795545	-0.00910028	0.0649373	-0.042895	0.265079	0.171066	0.376198	0.281526	0.252674	-0.265079	-9.2687e-06	-0.151014	0.0901033	0.17802	-0.31674	0.0719405	-0.314102	-0.103867	-0.155089	0.0134365	0.237661	-0.00171795	-0.184834
-0.0513786	0.0192181	0.105833	0.0800534	-0.208564	0.294588	0.0904481	0.133185	0.194589	0.159498	-0.0332158	0.0289854	-0.140163	0.160308	0.16408	-0.18426	0.191681	-0.156684	-0.0474628	0.280787	-0.0563284	0.0250178	0.00205297	-0.333242
-0.115204	-0.13522	-0.11557	-0.039972	0.0153865	0.270455	0.12839	0.342119	0.142314	0.310112	-0.197841	-0.0506273	-0.108028	-0.0943356	0.1942	-0.10418	0.22436	0.0271952	-0.155634	0.216843	-0.10643	0.0708817	0.0854145	-0.279654
-0.071248	0.0475619	0.0095182	-0.0022285	-0.0564961	0.222431	0.162448	0.218831	0.134985	0.224438	-0.223017	0.0673106	-0.16057	-0.0066138	0.21656	-0.14227	0.20849	-0.092821	-0.172602	0.295777	0.0453657	0.105316	0.146422	-0.279489
-0.125272	-0.083226	0.0315177	-0.0260933	-0.00982342	0.280711	0.113259	0.172075	0.202894	0.243953	-0.0590224	0.364968	-0.117716	0.187116	0.19349	-0.17648	0.131036	-0.157435	-0.0744221	0.0839215	0.0189492	0.148114	-0.0904416	-0.331714
-0.00609843	-0.103837	-0.151906	0.14739	0.0154567	0.185331	0.12071	0.226731	0.00707317	0.126975	-0.0112456	0.0761351	-0.274249	0.0680961	0.26764	-0.16595	0.105175	-0.0258429	-0.075574	0.258234	-0.122059	0.471192	0.0734184	-0.0590769
-0.0869257	0.0799751	0.015293	-0.0690547	-0.103831	0.105673	0.0479316	0.276418	0.0825248	0.451202	-0.234369	-0.0678632	-0.12101	0.012714	0.16955	-0.24282	0.132242	-0.175758	-0.0872447	0.00233709	-0.000325826	0.232077	0.0323484	-0.289304
-0.113603	0.168316	-0.0658271	0.134638	-0.0364447	0.112343	0.134475	0.211436	0.150029	0.217446	-0.200699	-0.030021	-0.217798	-0.0382865	0.15614	-0.24156	0.17581	-0.292452	0.0307519	0.330904	-0.0368291	0.0190651	0.177851	-0.362287
-0.107404	0.00543624	-0.0143644	-0.0218102	-0.138327	0.286865	0.162476	0.263943	0.203357	0.0172516	-0.0726101	0.120674	-0.138559	0.147036	0.0733	-0.28065	0.160656	-0.00110936	-0.0170185	0.114885	-0.0914961	0.203173	-0.0465092	-0.151053
-0.246556	0.100282	-0.110813	-0.0278576	-0.0274966	0.357594	0.0324366	0.154316	0.19515	0.148937	-0.245759	0.147694	-0.142705	0.00907081	0.19245	-0.27445	0.183161	-0.194213	-0.113136	0.00575464	-0.142435	0.166075	0.145913	-0.306777
-0.179194	0.0889441	0.0152643	0.0660303	0.0721923	0.0400616	0.175168	0.436006	0.13389	0.0746732	-0.170707	0.0788376	-0.218475	0.0586289	0.20376	-0.21185	0.211511	-0.024396	-0.135911	0.220455	-0.0709354	0.216451	-0.0619243	-0.0974587
-0.210736	0.137857	-0.217678	0.112542	-0.0625854	0.328785	0.039497	0.243991	0.243072	0.249941	-0.261784	-0.0800393	-0.394865	-0.0102435	0.27988	-0.28345	0.127614	-0.175839	0.0140897	0.0756437	-0.0443396	0.0888634	0.251527	-0.0512374
-0.044296	-0.0261911	-0.0684222	0.10119	-0.0268181	0.211012	-0.0336548	0.326622	0.165647	0.203445	-0.166099	-0.0788953	-0.296113	-0.189917	0.35434	-0.2566	0.0759637	0.146325	-0.105071	0.23903	-0.131466	0.0530102	0.049985	-0.240443
-0.0148446	0.340782	-0.102828	0.0266017	0.0347466	0.205599	0.0746741	0.301643	0.190005	0.0524384	-0.196587	0.041506	-0.362192	-0.11084	0.25175	-0.28332	0.204152	-0.236064	-0.222247	0.223702	-0.0172759	-0.168943	0.179488	-0.286327
-0.0114257	0.208324	-0.207482	0.0517133	-0.0257679	0.304636	0.112743	0.0871048	0.134982	0.0924075	-0.110441	-0.119809	-0.114968	0.185601	0.23296	-0.22537	0.119275	0.0510546	0.0149392	0.110576	-0.040288	-0.102211	-0.0300813	-0.191019
-0.0541428	-0.073262	-0.0261141	0.16502	0.119609	0.40402	0.185215	0.191394	0.0323559	0.187067	-0.215666	0.0525608	-0.260543	-0.0468646	0.25054	-0.22084	0.153642	-0.0791508	-0.1299	0.195875	0.0118389	0.229827	-0.082668	0.0621148
-0.0942847	0.0646298	-0.0152279	-0.0964067	-0.0945079	0.30674	0.141081	0.18113	0.151984	0.158702	-0.208094	-0.256522	-0.194879	-0.055991	0.28497	-0.22003	0.0945709	-0.0900055	-0.0861121	0.47145	0.16304	0.0540572	0.100287	-0.0288792
-0.117931	0.233607	-0.0824288	0.021906	0.0190232	0.412411	0.053817	0.419506	0.246692	0.347539	-0.208979	0.00943755	-0.138074	0.0331626	0.1997	-0.46844	0.206147	-0.0631099	-0.121443	0.194034	0.065156	-0.0477653	0.140146	-0.247004
-0.136612	-0.112286	-0.0565522	-0.0741053	-0.0030364	0.216429	0.0404629	0.288831	0.0996538	0.193532	-0.255782	0.0909714	-0.128121	0.0126579	0.15156	-0.19858	0.25133	-0.103512	-0.0051186	0.0183335	0.0538626	0.0135216	0.0426241	-0.240136
-0.0202845	0.0193221	-0.158082	-0.0863681	-0.0913164	0.184758	0.274508	0.2522	0.168164	0.0375918	-0.126107	-0.111526	-0.108667	0.0755661	0.14034	-0.18989	0.179212	-0.0911657	-0.0634218	-0.0468052	-0.160255	0.125135	-0.0860052	-0.0993311
-0.00855299	0.172128	-0.0870969	-0.0190044	-0.114154	0.105712	0.0995	0.315282	0.086118	0.229011	-0.0552076	0.0510093	-0.264908	0.244574	0.28434	-0.12739	0.155319	-0.184376	0.0480225	0.204023	0.0233838	0.0264002	0.0452208	-0.280141
0.000483245	0.237987	-0.0083189	-0.0982466	-0.0674099	0.329449	0.0894988	0.325512	0.203154	0.210917	-0.114776	-0.00298485	-0.199454	0.179959	0.13333	-0.39932	0.188869	-0.128414	-0.110351	0.275299	-0.0691674	0.00233698	0.0313677	-0.406467
-0.0665626	-0.107352	0.00966293	-0.00712877	-0.148077	0.129982	0.139534	0.306067	0.241999	0.296287	-0.0985317	0.123975	-0.193258	0.148561	0.23218	-0.1233	0.120869	-0.138342	-0.014168	0.385039	-0.132313	-0.0296626	0.0555021	-0.311184
-0.149387	0.064624	-0.140515	0.109135	0.0277819	0.254536	0.03019	0.35198	0.300228	-0.0831124	-0.219181	0.144939	-0.138045	0.15711	0.19878	-0.17899	0.0953628	0.0567018	-0.156787	0.120473	-0.00229912	0.119406	0.109259	-0.364522
-0.209994	0.0743929	-0.110748	-0.072593	0.00610279	0.0681288	0.132759	0.207217	0.252004	0.334498	-0.0925302	0.0854847	-0.33018	0.0862564	0.20221	-0.17603	0.169848	-0.148205	-0.033496	0.306654	-0.0860332	-0.0426751	-0.16135	-0.213932
-0.011601	0.100044	-0.0618857	0.181572	0.0923498	0.411839	0.0387528	0.330126	0.198557	0.299554	-0.1458	0.0783278	-0.225831	-0.00551068	0.05788	-0.24284	0.128786	0.0338082	-0.0852693	0.136017	-0.000799686	0.12952	0.0811286	-0.392838
-0.0535678	0.0411677	0.0722796	0.169011	0.04127	0.306634	0.0676467	0.267674	0.115078	0.0412849	-0.180353	0.106598	-0.166132	0.0272244	0.1866	-0.19986	0.304225	-0.114456	-0.0725504	0.161955	0.00372674	-0.140455	0.0295187	-0.134456
-0.108177	0.234391	-0.03922	0.168057	-0.0637554	0.172916	0.260719	0.173721	0.0370504	0.173382	-0.0119072	-0.0483686	-0.237353	-0.104158	0.19167	-0.29987	0.331442	-0.0190825	-0.126906	0.106411	0.066916	-0.00400999	0.0973948	-0.00359803
-0.0360347	0.10896	0.0327142	0.041076	0.0579723	0.265044	0.0801027	0.171764	0.214112	0.202049	-0.178567	-0.0418194	-0.0584909	-0.133206	0.22752	-0.26615	0.276954	-0.0346644	-0.100724	0.145187	-0.0836857	0.151172	0.120883	-0.265062
-0.0554595	0.0606353	-0.00155046	0.0585745	-0.14155	0.163749	0.0728162	0.337678	0.184898	0.132242	-0.185242	0.069573	-0.197206	-0.0758934	0.18977	-0.16497	0.297422	-0.0961888	-0.00096823	0.158522	-0.0772666	-0.147256	-0.100221	-0.278303
-0.0466334	0.0367257	-0.0450534	0.0915452	-0.106789	0.349349	0.149331	0.221594	0.187676	0.0968331	-0.153924	0.158013	-0.26999	0.0395236	0.06952	-0.2516	0.329665	-0.131523	-0.278202	0.222456	-0.113404	-0.104924	-0.125504	-0.0704677
-0.0205262	-0.00798842	-0.00853095	-0.0324306	0.00250551	0.193573	0.104608	0.336034	0.131183	0.361501	-0.110523	-0.0374213	-0.191585	0.0663911	0.2	-0.25833	0.265883	0.0728672	-0.188726	0.308667	-0.0238532	-0.0605623	-0.0392903	-0.220209
-0.0397936	-0.0970206	0.064996	-0.0301128	0.0812045	0.209865	0.124088	0.275142	0.163676	0.14122	-0.0642761	0.00938625	-0.133888	0.109879	0.1968	-0.22273	0.222503	-0.257825	-0.188199	0.232338	-0.040408	0.0723256	0.0484809	-0.14454
-0.102524	-0.00702443	0.00369749	-0.119116	-0.0887582	0.265278	0.00839013	0.318864	0.074981	0.0251445	-0.135934	-0.0729657	-0.169236	0.129189	0.20876	-0.19299	0.246159	-0.0805445	0.0035895	0.13583	-0.0408064	0.128171	0.0512015	-0.251684
-0.126968	-0.0468502	-0.0757153	-0.0159389	-0.0524358	0.361019	0.198475	0.23565	0.138558	0.151563	-0.241898	-0.0746227	-0.178003	0.155998	0.18727	-0.32288	0.279817	-0.0455927	0.120721	0.426974	-0.0862503	0.145123	-0.0488475	-0.201081
-0.163009	0.112613	-0.0918089	0.128457	-0.0905723	0.265133	0.246427	0.275273	0.109616	0.343998	-0.0523644	0.121909	-0.184482	-0.0670659	0.16087	-0.35296	0.216191	-0.191155	-0.101643	0.0777656	0.0157817	0.221787	-0.0508386	-0.254995
-0.0847303	0.0306611	-0.143206	-0.0494071	-0.0430042	0.107894	0.129816	0.171358	0.311725	0.147184	-0.172814	0.246212	-0.269085	0.0980605	0.0681	-0.1413	0.15317	-0.00678689	0.061201	0.312235	-0.00975392	-0.000985312	0.218227	-0.400371
-0.0379312	0.0581535	-0.0219928	-0.158918	0.00363936	0.0751576	0.1611	0.0327736	-0.0242402	0.298488	-0.26262	0.107186	-0.188221	0.0831194	0.16558	-0.25768	0.155003	-0.171948	-0.148974	0.252377	0.0505256	0.0226611	-0.112724	-0.275198
-0.0357617	0.0427845	0.0535249	-0.00843544	0.103489	0.26386	0.233183	0.365678	0.215679	0.299319	-0.0823836	-0.0334339	-0.315609	-0.181272	0.08461	-0.13845	0.214359	-0.0663312	0.039025	0.166147	-0.132631	0.00992004	0.127289	-0.269557
-0.110891	0.0651697	-0.0518226	0.0903604	-0.0502427	0.159719	0.137083	0.154912	0.23212	0.0807852	-0.094019	0.151574	-0.128568	0.0183969	0.19371	-0.30195	0.147933	-0.111662	-0.063759	0.157499	-0.132792	-0.154791	0.0845086	-0.00967224
-0.154976	0.046236	-0.0976077	0.156133	-0.00150331	0.21017	0.0754146	0.173487	0.0343735	0.13118	-0.147071	-0.075944	-0.217918	-0.0116202	0.21835	-0.21897	0.167748	-0.262072	-0.174067	0.311164	-0.00770708	0.0210553	-0.0256256	-0.116162
-0.0370465	0.0771838	-0.0436902	-0.000412732	0.164455	0.261127	-0.0421643	0.16813	0.281499	0.314607	-0.241175	0.0178581	-0.184019	-0.00247513	0.06201	-0.11182	0.217793	-0.201957	0.0625686	0.108693	0.0548874	0.0337444	0.0375475	-0.27214
-0.157322	-0.00873488	-0.00951149	-0.0362867	-0.0650195	0.167899	0.078491	0.24545	0.183703	0.244947	-0.157256	-0.0604663	-0.0737092	-0.107435	0.19869	-0.12192	0.305444	0.0113738	-0.022683	0.289151	0.123026	0.0266468	0.0670737	-0.128793
-0.0824085	0.15243	-0.0455821	-0.000669774	-0.0923469	0.0864775	0.0526201	0.169303	0.170853	0.210906	-0.182847	0.0377512	-0.233479	-0.142905	0.12147	-0.23448	0.220627	-0.0691122	-0.0162795	0.116087	0.10941	0.051476	0.0354322	-0.275394
-0.220205	-0.0172152	0.0373499	0.10482	0.0109866	0.15024	0.274694	0.291104	0.206917	0.261669	-0.108307	0.0026749	-0.133494	0.035779	0.15846	-0.27953	0.258658	0.137048	0.016704	0.185567	-0.0795128	0.16402	0.135993	-0.240657
-0.0825706	-0.044839	-0.0411324	-0.0310689	-0.130281	0.264396	0.0786147	0.321767	0.105777	0.225049	-0.215553	-0.0558221	-0.101945	0.178265	0.15189	-0.12879	0.199929	-0.152679	-0.00548502	0.0845726	0.054307	0.163305	0.173877	-0.228245
-0.156364	-0.242333	-0.143002	-0.0192511	0.014121	0.145328	0.0471765	0.108974	0.295576	0.359239	-0.126138	0.0814216	-0.281906	0.0266296	0.23643	-0.17167	0.261215	-0.112241	-0.081791	0.136958	0.16148	0.0953604	0.0598267	-0.314786
0.0430626	0.160338	-0.0607896	0.0333971	-0.0801128	0.219246	0.101569	0.259216	0.151546	0.339032	-0.131704	0.116122	-0.0859887	-0.00183537	0.35091	-0.18589	0.242969	-0.113403	-0.0394435	0.239931	0.0556788	0.154599	0.0281392	-0.292784
-0.0538806	-0.0639986	-0.0481977	0.0402458	0.00164639	0.211107	0.168524	0.142419	0.130664	0.257942	7.20313e-05	0.210042	-0.187874	0.150834	0.19591	-0.19872	0.219265	-0.11037	-0.0178139	0.211606	-0.032461	0.107517	-0.00268805	-0.0537871
-0.0766606	-0.0963237	0.0128118	-0.0205953	-0.022577	0.299747	-0.00234404	0.342844	0.307498	0.289614	-0.275291	-0.0862055	-0.234817	0.0248906	0.16029	-0.22052	0.203732	-0.0286856	-0.0928853	0.166659	0.04164	-0.212662	0.135961	-0.107073
-0.126539	0.00192686	0.0150431	-0.125613	-0.0206575	0.349513	0.218186	0.346224	0.230714	0.303041	-0.141935	0.111335	-0.214674	0.106835	0.36765	-0.11744	0.158066	-0.235881	-0.182141	0.318808	-0.0743436	0.0956135	0.103515	-0.332721
-0.111262	0.0860043	0.106608	0.0893077	-0.0131472	0.112791	0.0986174	0.256996	0.286794	0.208615	-0.165265	0.00916343	-0.181746	0.128021	0.24417	-0.11615	0.157861	-0.0161808	0.0182262	-0.122534	0.0124899	0.0223231	-0.00888806	-0.039879
-0.0362679	0.0788768	-0.0150712	-0.0440027	-0.011768	0.319494	0.142955	0.343242	0.282819	0.356374	-0.164935	0.0858666	-0.0731945	0.0911408	0.19445	-0.18239	0.127276	-0.138404	0.168133	0.274943	0.00526478	0.0648155	-0.0623794	-0.332142
-0.0232311	0.112834	0.100294	-0.0274334	0.137256	0.282881	0.0252054	0.187312	0.280171	0.170892	-0.198673	0.0702066	-0.245909	0.135925	0.18869	0.02109	0.242448	-0.15374	-0.0194691	0.00591147	-0.0396047	0.063901	-0.0662374	-0.33428
-0.0574468	0.0523012	-0.159106	0.233419	0.0603213	0.139206	0.179883	0.270608	0.1104	0.202837	-0.132055	0.0443754	-0.128196	0.0796596	0.15157	-0.31463	0.182251	-0.134334	-0.0876154	0.127953	-0.0342372	0.0459712	0.0429536	-0.257932
-0.195452	0.0847072	0.0471815	0.0354052	0.1163	0.131565	0.0906842	0.310406	0.136429	0.226453	-0.234194	0.147522	-0.146471	-0.00992642	0.12798	-0.09819	0.176074	-0.172029	-0.0464237	0.217549	-0.147894	0.168817	-0.0961583	-0.226293
-0.0894081	0.176481	0.0462065	-0.0272454	-0.0354594	0.132865	0.0412018	0.494779	0.224645	-0.120733	-0.20271	-0.0316734	-0.133731	0.159448	0.27894	-0.17755	0.126953	-0.110512	0.0694982	0.255172	0.17836	0.0762605	0.0691372	-0.113506
-0.160122	-0.0629644	-0.0671945	-0.122842	-0.0947647	0.167193	0.116787	0.294445	0.188434	0.286176	-0.101201	0.243057	-0.263125	0.0625359	0.24117	-0.2599	0.0877392	-0.0605955	-0.0431468	0.089755	0.0272592	0.0413946	-0.0960405	-0.0821108
-0.101493	-0.0636157	-0.061683	0.0939989	-0.149923	0.0977564	0.0380073	0.343537	0.157644	0.0771071	-0.1229	0.0309101	-0.238329	0.0132379	0.28793	-0.25278	0.0719405	0.079998	-0.0250498	0.0415855	-0.0127225	0.000206379	-0.0151688	-0.304981
-0.156677	0.0743794	-0.176617	0.119788	0.0884289	0.287557	0.0852933	0.209013	0.221711	0.173751	-0.199565	-0.0618407	-0.215926	0.0507138	0.30283	-0.25366	0.252478	-0.0869197	-0.0223961	-0.0391797	-0.0688281	0.111768	-0.061665	-0.275551
0.0534021	-0.0225226	-0.103218	-0.160662	-0.0363157	0.127853	0.0681685	0.313024	0.195063	-0.00192373	0.0240986	0.0291626	-0.249729	0.170559	0.20919	-0.31717	0.163827	-0.00263814	0.0280979	0.247732	0.0211386	0.0960216	0.055863	-0.257355
-0.0709748	0.056754	-0.0275264	-0.0587237	0.0502902	0.188402	0.222004	0.0493685	0.188487	0.0412038	-0.115397	0.0612315	-0.127398	0.0502151	0.11608	-0.22178	0.133867	0.143124	-0.0268631	0.192895	-0.0934651	0.0291489	-0.034923	-0.183472
-0.0697359	0.118434	-0.100946	0.104982	0.0881239	0.355793	0.124583	0.345127	0.13115	0.203966	-0.173778	-0.0196626	-0.276298	0.0786907	0.36518	-0.13919	0.129829	-0.0916478	-0.0529985	0.0916882	-0.00291562	-0.0651029	0.213158	-0.301441
-0.100892	0.175313	-0.0439023	0.0335027	-0.0706831	0.149496	0.18717	0.195273	0.178545	0.166688	-0.219694	-0.149357	-0.197723	-0.0137419	0.35604	-0.06276	0.32089	-0.039317	-0.0819943	0.111294	-0.156587	0.295115	0.0118513	-0.399152
-0.102997	0.0257581	-0.0198149	-0.0641974	0.0134094	0.211402	0.0605476	0.313376	0.0995185	0.252676	-0.145058	0.101152	-0.289101	0.0157877	0.09902	-0.13239	0.239741	-0.277852	-0.0213496	0.0690011	-0.052682	0.0253707	0.0140647	-0.171543
-0.10274	-0.0916146	-0.145765	-0.06548	-0.0302967	0.356058	0.132245	0.253792	0.211743	0.317793	-0.123086	0.00158063	-0.237895	0.220788	0.01567	-0.32216	0.209152	-0.0712643	0.0669083	0.241106	-0.0750637	0.0670088	-0.0762902	-0.120647
0.0337214	0.0399747	-0.108944	0.110107	-0.0613412	0.285118	0.144656	0.173152	0.239069	0.122233	-0.0357845	0.0629742	-0.129577	0.088028	0.28627	-0.3155	0.149245	0.160755	-0.123884	0.214122	-0.0901669	0.353772	-0.0982434	-0.329544
-0.0575203	-0.0420301	-0.0625601	-0.0114637	0.203383	0.0467909	0.102914	0.372411	-0.00491328	0.24763	-0.119673	-0.089099	-0.161535	0.0189242	0.22005	-0.22466	0.272862	-0.134404	-0.00494834	0.334265	0.04646	0.00694365	-0.111557	-0.40794
0.0403461	0.000940381	-0.0726521	-0.140215	0.0195343	0.205389	0.0818702	0.172789	0.0950549	0.320779	-0.118357	0.156554	-0.225074	0.0304283	0.19643	-0.06528	0.247416	-0.110746	-0.121568	-0.103271	-0.00435249	0.0755802	-0.0209801	-0.174686
-0.0847868	0.143016	-0.145145	0.113126	-0.130221	0.230619	0.0260335	0.156569	0.109014	0.148836	-0.0909213	-0.195621	-0.22358	0.248788	0.1455	-0.21632	0.199178	-0.0521716	-0.0851162	0.209715	0.104881	0.00559197	0.0892736	-0.101056
-0.017934	-0.0634024	-0.125295	0.193012	0.0211561	0.163982	0.0655812	0.31708	0.0764934	0.15514	-0.111558	-0.0588682	-0.198252	0.180134	0.21677	-0.13654	0.211806	0.023294	-0.0603272	0.38212	0.0293653	-0.0291151	0.141069	-0.404129
-0.116126	0.010061	-0.00351945	0.0914394	0.11494	0.172319	0.17883	0.29158	0.206558	0.040241	-0.110575	-0.0419834	-0.256346	0.168421	0.25093	-0.39379	0.33037	0.0680279	-0.116725	0.179635	0.0701029	0.247125	0.0881571	-0.211257
-0.0702226	-0.00941962	-0.0238833	-0.183448	0.00142204	0.0880514	0.0887323	0.231893	0.0952589	-0.0288786	-0.106807	-0.152165	-0.16037	0.0920307	0.2231	-0.16584	0.149155	-0.0652727	-0.148191	0.0704141	0.0109887	-0.0374719	0.214235	-0.374545
-0.103466	0.186438	0.0382716	0.10078	-0.0174719	0.223777	0.0174966	0.299577	0.218046	0.171108	-0.110263	0.127574	-0.200154	0.140214	0.25786	-0.09406	0.0894043	-0.171658	-0.0616825	0.0379654	0.0803662	0.12797	0.129587	-0.245984
-0.202377	0.0242125	-0.0775642	0.109127	-0.147488	0.349608	0.168096	0.282855	0.255519	0.310752	-0.151808	-0.0141331	-0.291837	0.0672303	0.20533	-0.25852	0.16166	-0.0447527	-0.172518	0.253237	-0.0749805	0.092913	-0.0209074	-0.16816
-0.0367147	0.121177	-0.128077	-0.132422	0.0308536	0.324667	0.101323	0.222537	0.172867	0.193222	-0.197012	-0.124045	-0.2436	-0.034703	0.11624	-0.24072	0.257683	-0.113896	-0.0818362	0.125289	-0.110941	-0.11135	0.0256775	-0.209377
-0.212845	0.0533011	-0.0260819	0.0952805	0.0700711	0.237404	0.112939	0.146884	0.170015	0.352541	-0.178313	0.125769	-0.182834	-0.0234089	0.14636	-0.0912	0.120055	-0.0489634	0.0380559	0.109966	0.0521984	0.197782	0.045376	-0.15624
-0.0130217	0.0803243	-0.0368746	0.0486903	-0.170058	0.160217	0.0469833	0.152446	0.110069	0.127368	-0.213904	0.0764517	-0.222913	0.0380368	0.27772	-0.08103	0.100734	0.0490751	-0.248164	0.306791	0.0191131	-0.0663551	-0.0224235	-0.386371
-0.0737614	0.112338	-0.0693055	0.0700582	-0.07038	0.188674	0.0295695	0.112235	0.185962	0.267271	-0.107826	0.056232	-0.196395	-0.0647857	0.1417	-0.38373	0.172768	-0.124981	-0.227615	0.252938	-0.174234	0.149644	0.0396896	-0.256152
-0.0106604	-0.0318968	-0.156527	-0.0799466	0.0491689	0.309875	0.0240658	0.138208	0.19618	0.361751	-0.165061	-0.0254366	-0.291992	0.142368	0.12488	-0.24603	0.282067	-0.0309611	-0.0588142	0.177576	-0.0290214	0.195306	0.0917186	-0.292578
-0.0417216	0.0316715	-0.0673442	-0.00281485	-0.0511694	0.287509	0.0861367	0.0749687	0.131652	0.0599555	-0.0402573	-0.0117828	-0.28514	-0.048519	0.26263	-0.09191	0.273353	-0.104855	-0.174663	-0.298567	-0.115493	0.0523301	0.00628703	0.153963
-0.142066	0.0548779	0.0345915	0.14059	-0.130744	0.241765	0.0513938	0.279328	0.0975978	0.224676	-0.0431181	-0.00666562	-0.146491	-0.0575275	0.09209	-0.14555	0.217069	0.0516347	-0.169432	0.149584	-0.0239827	0.25514	0.0207708	-0.102019
-0.098704	0.0540459	-0.143268	0.165847	-0.10957	0.0989562	0.136185	0.0067908	0.180956	0.262453	-0.12173	-0.0394379	-0.162248	0.0200572	0.19479	-0.16635	0.171491	-0.163033	-0.128354	0.0827261	-0.147549	0.248802	-0.127343	-0.0267892
0.0198011	-0.0572954	-0.0927268	-0.0131774	0.212424	0.182569	0.048196	0.227923	0.0344576	0.18745	-0.149795	0.0522032	-0.187936	0.200206	0.23468	-0.13773	0.246353	-0.0218629	-0.0823732	0.310696	-0.124284	0.0922506	-0.0737255	-0.0270221
-0.207502	0.131343	0.00693414	0.0304019	0.0442609	0.329539	0.110556	0.188502	0.268972	0.196021	-0.241204	-0.167054	-0.268828	0.201856	0.13748	-0.30613	0.24378	-0.0799592	0.00218992	0.244357	-0.0968887	0.0840419	-0.0679721	-0.316988
-0.250265	-0.13675	0.0451357	0.142166	-0.0509568	0.376629	0.13656	0.130559	0.199893	0.153022	-0.00911548	0.186221	-0.174079	-0.058161	0.16002	-0.35836	0.26346	-0.133816	-0.140241	0.278929	-0.121482	0.0598639	-0.0693734	-0.0329988
-0.102382	0.113235	-0.0316548	0.0697145	-0.164711	0.269789	0.182053	0.364886	0.0799861	0.300773	-0.15436	0.131596	-0.140502	0.0320129	0.24912	-0.18935	0.221808	0.00500595	-0.0128576	0.0117528	-0.128109	0.098538	0.0993152	-0.235684
-0.113189	0.0847909	-0.0932658	0.0853886	-0.0576664	0.418297	0.0855179	0.299194	0.153133	0.405708	-0.0315465	-0.0220255	-0.145387	0.0947033	0.23874	-0.21915	0.321943	-0.266241	-0.120951	0.178377	0.00764899	0.0496243	-0.0323904	-0.27169
-0.0364692	0.122592	-0.0455547	-0.15415	-0.0642772	0.170115	0.188175	0.355723	0.0985008	0.189851	-0.214004	0.0440486	-0.221757	-0.103716	0.19935	-0.377	0.248845	-0.025672	-0.0677246	0.187378	-0.154221	0.064644	-0.127343	-0.272352
-0.192612	0.150191	-0.035802	0.0913449	-0.0283673	0.306417	0.0925624	0.323387	0.0536761	0.213854	-0.14979	-0.171372	-0.187503	-0.132174	0.19515	-0.25271	0.151964	-0.136722	-0.0614919	0.316494	-0.136193	0.224047	0.0840976	-0.430765
-0.217607	-0.0721542	-0.130538	-0.0172866	-0.0224519	0.0223689	0.112234	0.217294	0.204026	0.261932	-0.143808	0.00900099	-0.261411	0.0386181	0.23241	-0.29632	0.231817	-0.2335	-0.0753785	0.351696	-0.0191064	0.0115222	0.180985	-0.390466
-0.171489	-0.0363572	0.0993041	0.0550088	-0.0663607	0.059799	0.0672178	0.337421	0.268209	0.287997	-0.191002	-0.0207099	-0.0988345	0.142147	0.10247	-0.31221	0.141802	-0.0310041	-0.0564881	0.151192	-0.0750682	-0.134027	0.09166	-0.195142
-0.0938782	0.175157	0.122843	-0.0970363	-0.00541429	0.322615	0.186544	0.168011	0.212043	0.278489	0.0151852	-0.102182	-0.0706561	-0.134985	0.0636	-0.17113	0.219396	-0.28238	-0.258687	0.0954422	0.0265892	0.102252	0.0437036	-0.254737
-0.0674111	-0.0171198	-0.0283683	0.183762	-0.0114996	0.26589	0.0728485	0.0840715	0.0401779	0.210531	-0.141227	-0.0122741	-0.247184	0.272269	0.25912	-0.30564	0.212027	-0.287094	-0.0959528	-0.0557109	-0.097139	-0.105878	0.0704254	-0.14456
-0.150358	0.126695	-0.164233	-0.00100039	0.064944	0.276397	0.00828402	0.179255	0.193256	0.189032	-0.187344	0.0899095	-0.284146	0.187477	0.1972	-0.2802	0.206042	-0.169248	-0.182873	-0.0247044	-0.00422825	0.134047	0.0341026	-0.405809
-0.0288588	0.0476334	-0.142306	-0.166445	-0.0624057	0.196709	0.138453	0.167332	0.117135	0.303314	-0.115034	-0.125705	-0.367196	0.00119607	0.23506	-0.24616	0.182373	-0.306266	-0.00822144	0.0102663	0.0112461	0.0766587	0.0998104	-0.572123
-0.129841	0.167318	0.0572316	0.0199493	0.0789717	0.213378	0.104233	0.162826	0.270983	0.147341	-0.267111	-0.0148927	-0.172993	0.174372	0.1535	-0.42366	0.329906	-0.162359	0.000194371	0.135297	-0.0764891	0.0818305	0.0574789	-0.375209
-0.150181	0.139221	-0.085322	-0.0633624	-0.0779871	0.17649	0.0738522	0.337867	0.125621	0.110902	-0.0963098	0.144085	-0.153824	0.0866931	0.22869	-0.19054	0.225577	-0.125704	-0.142429	0.185296	-0.252843	-0.0898508	-0.0327081	-0.217614
-0.0544944	0.0253329	-0.2315	-0.0491924	0.0665758	0.17205	0.0347873	0.147963	0.17607	0.303314	-0.149991	0.0383868	-0.230624	0.0381195	0.22417	-0.33029	0.220441	-0.0257617	-0.205042	0.115673	-0.0117557	0.214901	-0.0308835	-0.124479
0.0105122	0.00586757	-0.0932555	-0.0970096	0.0254275	0.301914	0.0700317	0.287528	0.159197	0.40693	-0.1786	-0.0213581	-0.215796	0.101027	0.22159	-0.15885	0.161822	-0.0738461	-0.150649	0.0782804	-0.068046	-0.00398589	-0.0355906	-0.219404
-0.182981	0.00787803	-0.0382717	0.0108101	0.0660316	0.295535	0.0280923	0.190107	0.117011	0.0568748	-0.162687	0.0585858	-0.304751	0.0132278	0.0745	-0.30481	0.152686	-0.0789722	-0.0183187	0.0958239	0.0555502	0.158418	0.0080295	-0.268232
-0.0757519	0.0594158	-0.0675431	-0.0146434	0.0468967	0.202264	0.0835221	0.230649	0.202314	0.264603	-0.121994	-0.00978838	-0.224322	0.206504	0.08917	-0.23549	0.214655	-0.315376	0.0694719	0.205704	-0.202537	0.114564	0.0880024	-0.258015
-0.117771	-0.0517423	-0.134924	-0.198035	-0.00296647	0.116323	0.0354094	0.395201	0.179776	0.0621874	-0.13454	-0.0304258	-0.252937	0.103694	0.20072	-0.48266	0.14779	-0.162903	-0.0907512	0.114224	-0.032414	0.151791	0.059348	-0.202265
-0.194042	-0.000759689	0.0217016	-0.106068	-0.050465	0.248647	0.0874474	0.255606	0.0686539	0.0619957	-0.0256894	0.171344	-0.160112	-0.124154	0.13996	0.03657	0.226203	-0.135151	-0.156104	0.0867961	-0.0803082	0.0867264	0.0299272	-0.329973
-0.0486163	0.0146187	-0.140522	0.130414	-0.0410961	0.266093	0.225333	0.165937	0.215399	0.366876	-0.17154	0.0952198	-0.260391	-0.0435871	0.09659	-0.14695	0.249648	0.0333945	-0.0528561	0.233304	0.0823742	0.144487	0.14334	-0.282906
-0.172837	0.0823515	-0.214227	0.115693	-0.0864738	0.356778	0.309756	0.236509	0.160931	0.146209	-0.134324	0.0299365	-0.308933	0.0752759	0.22646	-0.28517	0.299898	-0.147597	-0.1142	0.178013	-0.0302766	-0.0641458	0.13314	-0.324743
-0.193441	0.175085	-0.0448122	-0.148805	-0.072722	0.23491	0.144814	0.14151	0.239686	0.0312584	0.0149363	0.196448	-0.231366	0.134487	0.30695	-0.23948	0.105903	-0.117717	-0.102826	0.0537531	-0.121035	0.223065	-0.0516335	-0.233032
-0.0573715	0.13827	0.0152686	0.0609485	-0.0966324	0.187372	0.122369	0.244441	0.213253	0.207251	-0.111455	-0.0966037	-0.237591	-0.105156	0.26345	-0.27284	0.146053	-0.135495	-0.186928	0.173765	-0.0449303	-0.0889796	0.0215864	-0.282362
-0.0916733	-0.112037	0.0049549	0.11572	-0.0245457	0.245153	0.065959	0.240973	0.0859816	0.249136	-0.149342	-0.147375	-0.238498	0.143269	0.28636	-0.23044	0.177131	0.0218797	-0.166928	0.0599908	0.0586349	-0.120138	0.0375159	-0.100587
-0.170443	0.0216252	-0.173098	-0.0693325	-0.0143376	0.213418	0.115793	0.0779172	0.150209	0.37637	-0.13628	0.0823804	-0.295956	-0.0427355	0.25357	-0.26493	0.161669	-0.166528	-0.0140599	0.0775576	0.0301137	0.234739	0.0684036	-0.454183
-0.139559	0.133075	-0.083957	0.0741981	-0.023471	0.175945	-0.0587969	0.192161	0.261731	0.235543	-0.257604	0.0408996	-0.224214	-0.0557914	0.14849	-0.18992	0.159652	0.0146203	-0.0661111	0.380055	-0.042525	0.22047	0.0749576	-0.12809
-0.0787407	0.112669	-0.0505072	0.109762	-0.0802352	0.00686906	0.139993	0.277805	0.0988534	0.0605341	-0.11751	0.0707332	-0.190097	-0.0967754	0.24088	-0.26894	0.154207	-0.098555	-0.114314	0.248745	-0.192196	0.0241041	0.0548752	-0.233339
-0.108025	0.205028	-0.0695191	0.109672	0.00957967	0.307362	0.1951	0.369967	0.102446	0.135703	-0.168715	-0.0812412	-0.128031	-0.00145552	0.26464	-0.14952	0.173335	-0.232404	-0.0848858	0.313914	0.0425208	-0.128398	0.0944045	-0.196481
-0.0266352	-0.106895	-0.157719	0.0257591	-0.0880286	0.305197	0.182958	0.322605	0.245029	0.277461	-0.13307	-0.154847	-0.147403	0.0146835	0.06227	-0.19247	0.0805722	0.0297266	-0.0229092	0.329682	-0.0253435	0.259914	0.0602501	-0.170838
-0.0602647	-0.0722986	-0.12983	0.0441393	0.0408622	0.216806	0.0113925	0.231905	0.102137	0.16673	-0.144009	0.023662	-0.195061	0.0898625	0.06995	-0.04723	0.240741	-0.250496	-0.152526	0.146144	-0.0828218	0.0506167	0.0918471	-0.217898
0.00213114	0.0451416	-0.0585581	-0.0428817	-0.129009	0.115233	0.232334	0.208785	0.145295	0.237096	-0.0075834	-0.138518	-0.18617	-0.0328508	0.27099	-0.03502	0.238397	-0.0783627	-0.0298109	-0.00565956	-0.116441	0.19144	0.0277404	-0.165777
-0.0623102	0.0752216	-0.0145866	-0.091396	0.0205868	0.18226	0.136958	0.274539	0.191589	0.228418	-0.0148527	0.0944991	-0.238613	0.172711	0.18939	-0.15251	0.296294	0.0602763	0.00613106	0.116538	0.00196237	-0.116183	-0.0318776	-0.321221
-0.104794	0.114343	0.000459882	0.0653227	-0.120888	0.012773	0.173746	0.243876	0.221497	-0.0391491	-0.151622	0.139612	-0.239182	-0.0452959	0.1802	-0.17063	0.184076	-0.184357	-0.0673667	0.109533	0.0585036	-0.0315486	-0.0320947	-0.151479
-0.153593	-0.0775812	-0.0155204	-0.143594	0.205176	0.212146	0.0976013	0.27843	0.189182	0.0841282	-0.0545746	-0.0432292	-0.148251	0.115018	0.27885	-0.1183	0.118658	-0.176424	-0.101206	0.233611	-0.0103762	0.300023	0.00255096	-0.28507
0.0161193	0.113329	-0.0707781	-0.127373	0.0626847	0.100281	0.0592797	0.520759	0.228335	0.208942	-0.151573	0.145874	-0.226367	0.136802	0.16956	-0.15163	0.135669	-0.101	0.000866391	0.222472	0.00419657	-0.00410165	0.197293	-0.26841
-0.184857	0.0205906	-0.0648268	-0.0694258	-0.0984175	0.125449	0.216601	0.359521	0.234302	0.401813	-0.0828322	0.105909	-0.301069	-0.0487645	0.27521	-0.28585	0.149009	0.00343178	-0.0359394	-0.0109553	-0.113175	-0.0274258	-0.186414	-0.253826
-0.0349058	-0.0355518	-0.00275841	0.0785706	0.0386362	0.393253	0.213161	0.0916642	0.199505	0.169111	-0.280018	0.248584	-0.214585	-0.119905	0.28398	-0.16939	0.127556	-0.229086	0.0319086	0.0640882	-0.19298	-0.0287456	0.105202	-0.335029
-0.159385	0.177057	-0.0649858	0.0962918	-0.0158131	0.224904	-0.0012708	0.372744	0.278754	0.0980347	-0.2215	0.113507	-0.276074	0.208833	0.17438	-0.35242	0.200713	-0.140133	-0.16925	0.0450818	-0.0328058	0.0200921	0.0595912	-0.229183
-0.0751921	0.12245	-0.00319565	0.0083594	-0.0369248	0.230376	0.165796	0.207701	0.115462	0.141693	-0.219514	0.0688901	-0.12696	-0.0484847	0.24548	-0.26427	0.247802	-0.0961617	-0.171238	0.360866	-0.080968	-0.0988008	-0.0836039	-0.124129
-0.0767358	-0.0411709	-0.0721559	-0.0118928	0.0393268	0.231686	0.102231	0.218199	0.339021	0.222669	-0.193677	0.0392873	-0.182727	-0.00857102	0.13201	-0.11409	0.172044	-0.260921	-0.161746	0.379916	-0.0711625	0.0873141	0.19252	-0.186424
-0.0810518	0.123897	-0.141418	0.0861898	-0.0316356	0.167234	0.0919862	0.328328	0.167766	0.186714	-0.0825077	0.127014	-0.333493	-0.0380196	0.27246	-0.01454	0.236425	-0.0270916	-0.147571	-0.0100334	0.105536	0.155316	-0.0161183	-0.0653803
-0.183736	0.0130135	-0.00752561	-0.0180082	-0.014433	0.144491	0.0967173	0.350446	0.246549	0.430591	-0.272966	-0.0953138	-0.34476	0.0062847	0.11051	-0.20804	0.232427	-0.308429	0.00415051	0.483249	-0.087336	0.180766	0.0274782	-0.26754
-0.0723674	0.0726559	-0.0282657	-0.0473556	-0.00416512	0.274859	0.0663632	0.314887	0.229845	0.22189	-0.0882308	0.151747	-0.107558	0.0290538	0.17258	-0.33362	0.208328	-0.0946956	0.0542934	0.140519	0.0295641	-0.00123768	0.129506	-0.343292
-0.0889512	0.025009	-0.030162	0.0773783	-0.0978091	0.0801118	0.041198	0.240742	0.296783	0.165798	-0.221442	0.150397	-0.158673	0.0256192	0.22288	-0.33565	0.247808	-0.234033	0.0166072	0.292117	-0.00690495	0.194317	-0.0743845	-0.237973
-0.154729	-0.00622915	0.0164209	-0.128003	0.0435453	0.0306443	0.0255951	0.260103	0.21726	0.0751695	-0.139716	0.0746468	-0.217699	-0.0365862	0.000412617	-0.28694	0.148256	-0.0961116	-0.0394131	0.259662	0.018087	0.265322	0.0428141	-0.171493
-0.0564299	0.146887	-0.00239008	0.143341	-0.00265471	0.319522	0.0740033	0.210594	0.239444	0.132997	-0.0978287	-0.0530649	-0.219298	0.157397	0.14558	-0.18495	0.291058	-0.0395523	-0.0791118	0.239586	0.0505742	0.0700798	0.112077	-0.164252
0.00926469	0.0157346	-0.15045	0.022706	-0.00831482	0.139533	0.112081	0.15505	0.167388	0.249927	-0.271209	0.0707518	-0.0259035	0.00307766	0.31272	-0.11773	0.218354	-0.297681	-0.129118	0.0751466	0.12077	-0.0529716	-0.0256597	-0.0244495
-0.0484746	0.009555	-0.0585586	-0.030155	0.0190232	0.248844	0.119778	0.265643	0.203042	0.134601	-0.16595	0.081051	-0.135503	0.0336397	0.2976	-0.13065	0.248826	-0.0324832	-0.0396154	0.0590608	0.135579	-0.127743	0.0960732	-0.20242
-0.118031	0.189576	-0.0650427	0.102526	-0.0753993	0.0736987	0.105844	0.321854	0.278817	0.0974635	-0.21418	0.0968038	-0.0721767	0.0570883	0.21599	-0.43879	0.234406	-0.0908804	-0.169108	0.176339	-0.0493581	-0.0661381	0.155691	-0.0968718
-0.0956992	-0.0805956	-0.0846579	-0.0256596	-0.0272087	0.238881	0.118067	0.329944	0.281707	0.312154	0.00302718	0.0760787	-0.19942	0.0784684	0.19711	-0.24285	0.331299	-0.102807	-0.0236939	0.16706	-0.0634682	-0.0387647	0.130903	-0.335702
-0.0542796	0.0277305	-0.0692007	-0.0661793	0.0458724	0.181965	-0.0283844	0.352737	0.103682	0.246103	-0.18673	-0.0452649	-0.203306	0.244036	0.20445	-0.28497	0.253014	-0.224799	-0.0135563	0.147932	0.0177606	-0.0202548	0.0172411	-0.262299
-0.186596	0.164293	-0.0591421	0.0109826	-0.0141079	0.38251	0.113686	0.208747	0.0923983	0.183166	-0.253055	0.0350508	-0.383365	0.140558	0.26279	-0.27322	0.236989	0.0312666	-0.123097	0.233322	-0.0126989	0.0380571	0.052177	-0.273677
-0.181517	0.0434609	-0.0620722	-0.0973534	-0.105354	0.170372	0.116473	0.307871	0.108188	0.154066	-0.253688	0.0844573	-0.0635087	0.174477	0.14274	-0.31472	0.174118	-0.101224	-0.144299	0.12862	-0.0305748	-0.210376	-0.0239346	0.0255893
-0.204192	0.0504992	-0.159165	-0.0906789	-0.0768789	0.302528	0.13488	0.295568	0.206422	0.275025	-0.199255	0.0787049	-0.252702	0.0894631	0.34762	-0.30895	0.109261	-0.011234	0.0175333	0.113479	0.0346879	0.167163	-0.108182	-0.260356
-0.0358339	0.189972	-0.104202	0.0564407	-0.0460559	0.192408	0.0504475	0.11859	0.156262	0.417325	-0.214874	-0.200013	-0.15602	-0.00123762	0.2163	-0.25069	0.207229	-0.132834	0.0485997	0.235103	-0.12349	-0.279705	0.0159897	-0.142425
-0.222962	0.207641	-0.0542336	0.0746478	0.0361304	0.133376	0.039192	0.116201	0.106059	0.295428	-0.158305	0.0445556	-0.186005	0.138997	0.07905	-0.14136	0.175547	-0.00400904	0.0427513	0.30325	-0.00906915	0.119822	0.00251948	-0.316716
-0.191685	0.0835936	-0.00453115	0.0531454	-0.0330151	0.076901	0.0575835	0.193522	0.122409	0.304676	-0.11542	0.0290646	-0.140657	0.10504	0.13058	-0.15852	0.186957	-0.0831571	0.0215479	-0.0331775	0.0283941	-0.0517538	-0.0371433	-0.182468
-0.139001	-0.124914	-0.0626688	-0.0900522	0.0577355	0.127579	0.171717	0.258448	0.154444	0.413436	-0.101109	-0.0513612	-0.296652	0.126273	0.1701	-0.19418	0.191467	0.058789	0.00165497	0.225217	0.0159118	0.0740902	0.00662156	-0.286827
-0.0402332	0.052166	-0.10047	-0.00588664	-0.049073	0.289367	0.0575993	0.173024	0.226683	0.190645	-0.0280707	0.0954319	-0.331857	0.0313872	0.14053	-0.13479	0.124605	-0.0859758	-0.0577751	0.17007	0.000497966	-0.0191343	-0.0294305	-0.234469
-0.0894891	0.162095	-0.168253	-0.0611058	-0.044208	0.334952	0.0918498	0.0702683	0.0688575	0.255849	-0.10789	-0.197087	-0.230684	-0.0364984	0.22515	-0.37743	0.210317	-0.174456	-0.0567288	0.170234	-0.0448587	0.0160396	-0.169568	-0.205721
-0.0688237	0.0873577	-0.095016	0.0260352	0.00521382	0.221551	0.0215599	0.196068	0.188358	0.257475	-0.11291	0.164525	-0.247965	0.211623	0.14435	-0.10772	0.228381	-0.283287	-0.163422	0.189933	-0.0470371	-0.0534614	0.0217481	-0.165082
-0.141423	-0.149639	-0.0260655	0.0396883	0.128395	0.155955	0.142625	0.214278	0.0768423	0.288101	-0.231518	0.0718705	-0.262559	0.0662607	0.30552	-0.24327	0.200136	-0.176129	-0.11716	-0.0815901	0.001929	0.158428	-0.0400706	-0.132933
-0.0233637	0.184368	-0.0136842	-0.0493025	-0.12083	0.330339	0.110191	0.12792	0.186412	0.19673	-0.270536	-0.00418561	-0.263854	0.0804119	-0.02276	-0.1337	0.0999795	-0.254964	-0.0232311	0.0820236	0.00393953	0.19098	0.0701122	-0.137397
-0.163649	0.0498009	-0.188244	-0.0263741	-0.0817295	0.271481	0.0620312	0.0342389	0.0674544	-0.0237764	-0.218881	-0.0973469	-0.181419	0.0559245	0.19325	-0.08956	0.201581	0.105236	-0.0281157	0.069581	0.0262232	0.0217526	0.0263268	-0.179071
-0.231913	0.272191	0.058783	0.0144924	-0.0281485	0.141742	0.141093	0.175718	0.164899	0.130809	-0.107911	-0.0291472	-0.160245	-0.093251	0.1471	-0.23811	0.17725	-0.15004	-0.14321	0.0557643	-0.0203692	0.175053	-0.129348	-0.0573158
-0.0690018	0.00985473	-0.0826764	0.0882303	-0.0863254	0.131288	0.0643469	0.280173	0.105957	0.0475643	-0.215967	-0.119353	-0.230634	0.0890761	0.29895	-0.21267	0.213186	-0.21729	-0.067725	0.0656034	0.0130794	0.257035	-0.00850271	-0.0921505
-0.184913	-0.0284216	-0.0419937	0.024115	-0.187835	0.164861	0.0225459	0.186834	0.113237	0.204138	-0.231684	0.0519115	-0.214916	0.261381	0.24249	-0.1554	0.279065	0.139264	-0.131697	0.0450723	-0.0432832	-0.0920133	-0.00634955	-0.269299
-0.0276389	0.00508185	-0.21763	-0.125158	-0.142426	0.209235	0.019332	0.161795	0.182791	0.119089	-0.316663	0.172654	-0.161131	0.0138826	0.15083	-0.30396	0.100941	-0.209264	-0.19787	0.193401	-0.147613	0.183856	-0.0400179	-0.331255
-0.160726	0.137882	-0.0828	0.086869	-0.0116502	0.0700712	0.123601	0.248715	0.155449	-0.032395	-0.275291	0.126195	-0.179145	-0.0817415	0.19424	-0.33315	0.350941	-0.0332831	-0.201808	-0.0876003	-0.0061366	0.00689687	0.0917328	-0.168061
-0.151553	-0.0537533	-0.121565	0.0737548	0.0246664	0.224869	-0.0225649	0.288054	0.154021	0.149267	-0.293655	-0.151584	-0.20588	0.0408655	0.10924	-0.05504	0.237657	-0.156319	-0.0956625	0.080298	-0.0173945	-0.0113678	0.0172229	-0.233159
-0.169952	0.0625162	0.0606208	-0.137916	-0.0821938	0.240185	0.177845	0.348366	0.169141	0.0890535	-0.210796	-0.0411622	-0.157461	0.0278044	0.23092	-0.11569	0.296017	-0.0817386	-0.00559627	0.264914	0.0343063	0.405423	0.1026	-0.16976
-0.117361	0.114217	-0.122566	0.00640895	-0.105364	0.00368015	0.0429143	0.224053	0.0683388	0.0573991	-0.00408595	-0.00866365	-0.194355	0.10342	0.23528	-0.25783	0.141137	-0.219612	-0.15302	0.193034	0.0418758	-0.153517	0.0163376	-0.110581
-0.0389455	0.0656297	0.0281912	0.0933268	-0.0239017	0.269229	0.103742	0.332107	0.274809	0.444443	-0.182301	-0.170066	-0.20127	0.203333	0.2614	-0.17823	0.256655	-0.125072	-0.156895	0.36155	-0.0526524	-0.122247	0.0399846	0.0591174
0.00510252	0.00878613	-0.0787965	0.111153	-0.108914	0.0923056	0.0788675	0.106932	0.176861	0.327336	-0.180545	0.0866788	-0.0970906	-0.0321005	0.21581	-0.29996	0.239022	-0.0857895	0.000688746	0.189029	0.0249381	0.261781	-0.0459378	-0.101457
-0.0204207	-0.0362106	-0.244117	-0.0989031	0.131898	0.0587096	0.121825	0.1658	0.112279	0.307105	-0.255241	0.0437713	-0.136194	0.104818	0.11479	-0.34981	0.184559	-0.0857985	-0.0602162	0.13887	-0.129781	0.15521	0.0305761	-0.271836
-0.103599	0.0857563	-0.150662	0.136858	0.0261589	0.279705	0.18175	0.308902	0.147457	0.0614296	-0.106913	-0.0600516	-0.353429	0.0182708	0.21033	-0.13884	0.176473	-0.108019	-0.109142	0.0946992	0.0347532	0.116453	0.037239	-0.210124
-0.0767889	0.121429	0.0823744	0.0213669	0.000285027	0.384547	0.204189	0.292324	0.23062	0.195124	-0.191973	0.044051	-0.327522	0.0644457	0.18472	-0.24919	0.172821	-0.13809	-0.136408	-0.00909904	-0.119513	0.048686	0.118494	0.0041701
-0.148891	-0.133459	-0.107788	-0.130214	0.0192427	0.236452	0.00804439	0.265123	0.148954	0.165391	-0.135457	0.0891833	-0.0515147	0.0425339	0.13835	-0.03917	0.292138	-0.225161	0.046945	0.0646078	-0.114882	0.0722538	0.158291	0.00176456
-0.105973	-0.0151177	0.0631901	0.104859	0.0627092	0.398228	0.150485	0.327014	0.214937	-0.118519	-0.0609837	-0.0122093	-0.241651	-0.0326029	0.11394	-0.26256	0.212029	-0.128966	-0.0290035	0.15643	0.00188826	-0.00316195	0.111505	-0.0754812
-0.173837	-0.00431983	0.0607053	-0.00975062	-0.0802209	0.466345	0.163354	0.307215	0.189845	0.182678	-0.166196	0.0799329	-0.0723557	-0.00196986	0.18401	-0.32602	0.213509	-0.118825	-0.160499	0.290774	0.0735011	0.127392	0.137166	-0.30118
-0.10286	-0.0122767	-0.102725	0.068257	0.0891127	0.213697	0.0720265	0.246381	0.126428	0.336695	-0.104282	0.0453235	-0.175523	0.122508	0.26392	-0.20697	0.13732	-0.0646561	0.00792142	0.214898	-0.0830367	0.247112	-0.0681736	-0.537619
-0.0267328	0.159806	0.00494273	0.0442111	-0.083379	0.0469812	0.0651434	0.138634	0.137013	0.0567575	-0.036189	-0.0385929	-0.185192	0.0778151	0.23439	-0.30852	0.102078	-0.035932	-0.120513	0.107266	-0.0315469	-0.164349	0.0734359	-0.160159
-0.123748	-0.001085	-0.119072	0.0106593	-0.0797301	0.243921	0.150233	0.137784	0.251952	0.106224	-0.246832	0.160997	-0.159457	0.0320419	0.27021	-0.21267	0.186284	-0.0170444	-0.221354	0.206139	0.176858	0.0907507	-0.0579429	-0.189096
-0.126601	0.0854423	-0.049178	-0.0140312	-0.00170602	0.223925	0.0723082	0.212229	0.131363	0.208399	-0.155826	0.132777	-0.028113	0.0562994	0.14188	-0.28835	0.149816	-0.254802	-0.0693273	-0.0117588	-0.0580336	0.264263	-0.149977	-0.327694
-0.213659	0.0569156	0.0457414	-0.0154607	-0.143404	0.231282	0.240412	0.311818	0.20435	0.0545933	-0.133425	0.00736112	-0.200624	0.19301	0.26248	-0.08865	0.297265	0.0486672	-0.199827	0.242908	-0.107724	-0.147643	-0.090173	-0.305946
-0.10695	0.0970334	-0.176564	-0.0651579	0.0386448	0.245949	0.101121	0.285543	0.170809	0.242518	-0.246417	-0.0154849	-0.177309	0.106212	0.15274	-0.16948	0.163784	-0.156608	-0.0342768	0.2131	-0.0345471	0.251364	-0.0945283	-0.323558
-0.153518	0.0157094	-0.0105475	-0.153999	0.00981745	0.314886	0.0445552	0.246629	0.0179092	0.153608	-0.0866522	-0.151746	-0.199394	0.236842	0.19013	-0.27616	0.256851	-0.0188686	-0.101223	0.298794	-0.12214	0.159588	-0.051567	-0.116672
-0.135165	0.133719	0.0392916	-0.057621	-0.0825436	0.0886428	0.00747346	0.311553	0.0912369	0.291193	-0.165609	0.23165	-0.168713	-0.202675	0.18024	-0.30469	0.132554	-0.122231	0.0564135	0.398222	0.0850757	0.00627634	0.0685231	-0.383805
-0.0254238	0.2255	0.075187	0.0485981	-0.0202422	0.103904	0.204952	0.231623	0.163688	0.0482022	-0.187281	-0.0229059	-0.0581824	0.00203468	0.22939	-0.14288	0.117178	-0.134906	-0.00988193	0.001994	0.0492391	0.104484	-0.0135915	-0.316145
-0.0160448	0.179953	-0.129529	-0.0728461	0.11533	0.228492	0.0354503	0.163768	0.237838	0.304705	-0.274863	0.1701	-0.0529376	0.045155	0.25633	-0.25994	0.110457	-0.126835	-0.114979	0.131937	-0.207967	0.0070337	-0.0930441	-0.103017
-0.0261006	-0.109151	0.0127338	-0.00227093	-0.140232	0.203968	0.0934222	0.125749	0.13289	0.183914	-0.0699857	0.0507848	-0.277183	0.11247	0.33722	-0.26992	0.182963	-0.112155	-0.0958092	0.150274	-0.102688	-0.264711	0.0230343	-0.202631
-0.0107386	-0.00202259	-0.218447	-0.0127201	0.0935479	0.142018	0.0453465	0.286002	0.0823301	0.178546	-0.242879	-0.0137098	-0.133963	0.196333	0.22675	-0.1404	0.177974	-0.211839	-0.214625	0.18761	-0.107497	0.0340276	0.121228	0.0592496
-0.109507	-0.102193	-0.169797	0.166399	-0.0229623	0.115473	0.0514541	0.122947	0.190243	0.181849	-0.14971	-0.0299589	-0.231985	0.0941618	0.18761	-0.2079	0.11843	-0.191581	-0.13524	0.144737	0.00223816	0.0859448	0.110342	-0.252837
-0.109039	0.0325806	-0.0219589	0.0140629	-0.0281394	0.105197	0.0769816	0.343706	0.162445	0.284889	-0.145191	-0.0648993	-0.284706	-0.0130174	0.20588	-0.29219	0.175649	-0.155829	-0.125584	0.0522844	0.0220848	0.10992	-0.000812715	-0.170584
-0.0588485	-0.072537	0.0411978	0.0415398	0.107657	0.216529	0.0284085	0.200213	0.0582306	0.066553	-0.18342	0.371798	-0.145681	0.135985	0.14048	-0.20293	0.145614	-0.0281947	-0.0048446	-0.0721276	0.062539	0.311764	0.0104504	-0.452804
0.0398108	0.0689109	0.0225322	0.0394769	-0.204092	-0.0319399	0.0844078	0.273469	0.209218	0.228746	-0.163825	0.151536	-0.239639	-0.108014	0.18552	-0.16869	0.237552	-0.164332	-0.010165	-0.0465649	0.0558375	-0.126728	0.0756033	-0.138294
-0.0309989	0.0679863	-0.0752498	0.0562464	0.0302555	0.21975	0.200368	0.165701	0.110467	0.12525	-0.217683	0.0399166	-0.317903	-0.066959	0.0944	-0.10457	0.259174	-0.072458	-0.165876	0.304328	-0.0487048	0.0954062	0.0152469	-0.260826
-0.0600508	0.257151	-0.0860416	0.0408632	-0.0361447	0.065055	0.186469	0.417294	0.0787372	0.349349	-0.129667	0.0465359	-0.137443	0.0809861	0.05828	-0.16273	0.24425	-0.0777938	-0.00913219	0.424873	-0.148391	0.180196	0.00977067	-0.251678
-0.181087	-0.0711551	-0.180642	-0.0537781	-0.158076	0.4831	0.256435	0.366365	0.190949	0.270326	-0.133317	0.074162	-0.172806	-0.022257	0.16998	-0.20478	0.206851	-0.214649	-0.0540169	0.294004	-0.0707924	0.106056	-0.175044	-0.0679741
-0.0517852	-0.0108011	0.011651	-0.0909189	-0.0593936	0.251983	0.094262	0.282373	0.0877472	0.207244	-0.115593	0.0685794	-0.282558	0.075176	0.12596	-0.44677	0.245319	0.0982849	-0.0067663	0.237755	-0.0596256	0.209624	-0.0918878	-0.184761
-0.11512	0.0629518	-0.160863	-0.0971734	0.0289544	0.313112	0.185455	0.29062	0.408974	0.288536	-0.152067	0.121727	-0.341442	0.147428	0.12751	-0.06733	0.150497	-0.0522172	0.0523679	0.11436	-0.0870131	0.0220379	0.00337496	-0.125026
-0.0756574	0.0330614	0.0363875	0.0733281	-0.205015	0.274238	0.196328	0.134314	0.0837337	0.150511	-0.191556	-0.0863814	-0.265612	-0.103421	0.20197	-0.2038	0.277195	-0.0896793	0.0275205	0.233691	0.0171053	-0.174015	-0.0845064	-0.111493
-0.0837267	-0.0213358	0.00279692	0.0391682	0.0297836	0.179377	0.0493882	0.204057	0.159798	0.250658	-0.238734	0.156476	-0.147679	0.118937	0.29134	-0.17092	0.0497776	-0.0132773	-0.0669244	0.0913884	-0.143858	-0.177188	0.160801	-0.150376
-0.226857	-0.057193	-0.0648078	0.0343287	-0.0269881	0.231534	0.115393	0.306437	0.150804	0.275086	-0.142019	0.0223868	-0.336212	0.156881	0.19928	-0.21887	0.255947	-0.033988	0.0144655	0.18221	-0.0389638	0.272465	0.0875897	-0.366542
-0.177348	-0.0814616	-0.0364361	0.098456	-0.11782	0.201932	0.143837	0.260432	0.159322	0.147623	-0.201594	-0.00653068	-0.191542	0.1742	0.09045	-0.25299	0.123496	0.0284016	-0.0818713	0.259373	-0.158894	-0.0112792	0.0864772	-0.320437
-0.0804963	-0.0440694	-0.0778156	-0.226899	0.0285823	0.226973	0.0393932	0.204008	0.173612	0.157641	-0.126567	0.100298	-0.242502	0.019471	0.20491	-0.32336	0.177341	0.172003	-0.0443176	0.172902	0.0318275	0.113261	0.0527984	-0.198433
-0.0488836	-0.0157548	-0.0269733	0.0844317	-0.0324396	0.184458	-0.00878212	0.30179	0.150088	0.29144	-0.221389	0.180611	-0.349566	0.0771199	0.19499	-0.0905	0.24115	0.0016371	-0.134691	0.216578	-0.0546829	0.0958678	-0.00351557	-0.335717
-0.0730098	-0.0512878	-0.0808108	-0.0694703	0.0807044	0.351434	-0.0419077	0.188611	0.20887	0.0879099	-0.287192	-0.0897268	-0.136068	0.0171488	0.19774	-0.08789	0.167691	0.0451317	0.00726792	0.180608	-0.244306	0.112287	0.0962127	-0.347297
-0.000659523	0.0083107	-0.0495971	-0.104121	-0.114632	0.399276	0.133264	0.0890839	0.196112	0.287341	-0.211783	-0.0625918	-0.136362	-0.15498	0.30441	-0.36343	0.239129	-0.231664	-0.135648	0.182258	-0.137263	0.273148	0.0403796	-0.238816
-0.0707533	0.0709122	0.00793125	-0.00348395	-0.117635	0.26851	0.193194	0.487777	0.140062	0.184202	-0.294125	-0.0303272	-0.157287	0.131064	0.08724	-0.25608	0.128784	0.00417625	0.00869887	0.265669	0.0604583	0.092417	0.0617307	-0.0436994
-0.188119	-0.0871213	-0.0413117	-0.0312617	-0.0759638	0.0528975	0.0993438	0.0375984	0.062048	0.156258	0.0681067	0.16552	-0.135629	0.068989	0.11051	-0.11431	0.116499	-0.0675024	0.0892095	0.213967	-0.113043	0.21572	0.0719611	-0.218519
-0.0879311	-0.0418963	-0.0517693	0.122265	-0.0131637	0.245046	0.182114	0.351159	0.158645	0.0677389	-0.302683	0.163685	-0.168691	-0.0815782	0.20936	-0.41439	0.0579852	-0.251877	-0.172256	-0.0150286	-0.0360035	0.180953	-0.0853182	-0.389942
-0.115847	0.0823708	0.00503825	0.059532	-0.0637261	0.139778	0.0828788	0.238927	0.10829	0.284076	-0.150593	0.142014	-0.153623	-0.0879686	0.1732	-0.25625	0.246321	-0.181646	0.0397002	0.388494	-0.135274	-0.062427	0.13913	-0.3519
-0.0967913	0.00694768	-0.0408841	-0.133576	-0.0556936	0.378888	0.193265	0.299406	0.193914	0.12306	-0.273509	0.0283206	-0.28907	-0.0631118	0.16511	-0.13451	0.1171	-0.0788254	-0.0473384	0.440275	0.0356198	0.0565882	0.133734	-0.422988
-0.0737062	-0.0436259	-0.0143949	-0.0341681	-0.0750534	0.119734	0.161019	0.429267	0.000168749	0.170571	-0.22727	0.107186	-0.230205	-0.00325836	0.08566	-0.3063	0.149287	0.0626697	-0.0997108	0.0716135	0.000947797	-0.00407901	0.0364094	-0.304569
-0.1671	0.0523692	-0.0204981	-0.0101445	-0.0644138	0.279069	0.0831125	0.340206	0.0702317	0.257148	-0.183167	0.00348577	-0.150043	0.0623731	0.23118	-0.27316	0.219114	-0.0946203	-0.013046	0.05329	-0.0272641	0.0992874	0.0372765	-0.294425
-0.102989	0.238997	-0.0452755	0.148308	-0.00355603	0.231518	0.0714185	0.244973	0.127558	0.0553277	-0.228251	0.0283426	-0.139016	0.172233	0.21081	-0.03422	0.117385	-0.0130466	-0.0850727	0.122341	-0.0374049	-0.18749	0.116818	-0.299076
-0.0870505	0.110813	-0.124365	0.0662246	0.167552	0.0905172	0.126148	0.248699	0.0674658	0.338435	-0.183653	0.101558	-0.144656	0.0514112	0.09629	-0.09472	0.265027	-0.220356	0.0106443	0.558789	-0.0893604	0.188901	0.0267253	-0.227604
-0.0141532	-0.0622092	0.0644592	0.0258179	-0.174863	0.279452	0.0202882	0.148739	0.317379	0.0961575	-0.122791	0.0548539	-0.167036	-0.178532	0.28802	-0.27739	0.216769	-0.00157845	0.104732	0.0621148	-0.103498	0.0416867	0.0331041	-0.319007
-0.160565	-0.131069	0.0105867	-0.0110904	0.0692012	0.306805	-0.0530165	0.264035	0.107822	0.197052	-0.138065	-0.0375269	-0.259943	0.0191285	0.18756	-0.12194	0.229871	-0.12963	0.00527441	0.131624	-0.0553723	0.0438329	0.0788409	-0.175993
-0.198486	0.276698	0.00708408	-0.081232	-0.0381681	0.125627	0.076323	0.243918	0.0633055	0.030412	-0.320018	0.0285945	-0.252584	-0.0340145	0.10698	-0.28083	0.199485	-0.155252	-0.137227	0.124103	0.119431	0.224873	0.103641	-0.0786012
-0.0860599	0.155732	-0.0592634	-0.158567	-0.0153347	0.014766	0.034801	0.201346	0.254394	0.113813	-0.199637	-0.0401758	-0.155604	0.315635	0.15836	-0.3145	0.212778	-0.206712	-0.123838	0.25696	0.0105854	0.135427	0.17981	-0.139851
-0.0699588	-0.0352824	-0.177124	0.029351	0.0140504	0.248951	0.0829974	0.207257	0.178813	0.325423	-0.238606	-0.118571	-0.244982	0.127896	0.28967	-0.2186	0.197861	-0.154247	-0.210892	0.232933	-0.140661	0.0793345	-0.0388207	-0.195857
-0.0133897	0.237631	-0.158329	0.0109275	0.0750903	0.315779	0.0455032	0.384378	0.107204	0.224382	-0.241595	-0.000523694	-0.274252	0.0131907	0.27159	-0.08249	0.204632	-0.0706931	-0.0428308	0.0934873	-0.0802356	0.0735163	0.0607207	-0.256131
-0.146651	0.0845688	-0.0274006	-0.0750783	0.0260497	0.200306	0.076674	0.353889	0.0252949	0.339982	-0.0477633	-0.0792784	-0.145805	0.235655	0.059	-0.2111	0.11039	-0.171052	-0.128316	0.287652	-0.0294534	0.0595459	-0.0354949	-0.544384
-0.112844	-0.0350561	-0.0404538	-0.029484	0.136584	0.282397	0.0700143	0.29011	0.0190173	0.206945	-0.126508	-0.00575656	-0.327662	-0.115398	0.30333	-0.36337	0.273621	-0.0921218	-0.00362835	0.0714106	-0.031059	-0.0449183	-0.0851447	-0.222734
-0.0866774	0.130547	-0.135303	-0.0163711	0.0354593	0.302126	0.0923421	0.223463	0.0906315	0.177227	-0.2004	-0.20619	-0.275873	0.0370951	0.04807	-0.05155	0.279993	0.017078	-0.103152	-0.0550806	-0.102739	0.147253	0.0162939	-0.263677
-0.0581784	0.00879816	-0.093334	-0.028945	0.0084127	0.182751	0.167185	0.320421	0.234783	0.111714	-0.22981	-0.0267113	-0.34605	0.13749	0.31817	0.06314	0.360203	-0.0498778	-0.0227987	0.274864	0.0501883	0.0983817	0.0113448	-0.0544463
-0.0405953	-0.0496249	-0.0604286	-0.0144628	-0.121018	0.25349	0.0154517	0.236504	0.146298	0.249444	-0.257687	0.00226648	-0.243834	0.0449286	0.10934	-0.30913	0.258897	0.00641286	-0.0933901	0.376595	0.038563	0.158706	0.149494	-0.238139
-0.102055	-0.0280082	-0.0129363	0.0895889	-0.107051	0.00856072	0.116114	0.259833	0.179721	0.0708972	-0.202956	0.115586	-0.334152	0.0124075	0.143	-0.28495	0.113986	-0.0777904	-0.137109	0.219931	0.0647578	0.0184243	0.0540884	-0.327789
-0.173772	-0.122178	-0.130799	0.076767	-0.0965317	0.118817	0.0895469	0.190255	0.170676	0.296974	-0.157563	0.101307	-0.350313	0.212664	0.26163	-0.14378	0.104277	-0.102241	-0.0755893	0.0637703	-0.126325	0.227096	0.0489152	-0.259728
-0.121086	0.121708	0.0270397	-0.0234437	0.0283531	0.265964	0.0840507	0.181383	0.0670418	0.0231702	-0.225366	0.0596257	-0.192946	0.0493372	0.19479	-0.07349	0.0737815	-0.251679	-0.0879186	0.0959061	-0.0315924	0.282196	0.0347792	-0.413639
-0.0888932	0.212114	-0.0469094	0.079621	0.174625	0.11674	0.145621	0.240852	0.232034	0.252707	-0.193163	-0.059287	-0.130826	-0.146908	0.15644	-0.38534	0.216124	0.0108234	-0.0704698	0.192995	0.030281	0.0807527	0.102575	-0.116681
-0.140798	0.170177	-0.176576	-0.0460695	-0.0426732	0.26418	0.0749462	0.197352	0.0821819	0.430762	-0.13241	-0.125166	-0.182875	0.146289	0.31169	-0.18851	0.207882	-0.00905963	0.0456153	-0.0330461	-0.130584	0.380169	0.0521875	-0.0600069
-0.0201161	0.174115	-0.0151723	-0.00626146	-0.0138486	0.134431	0.147183	0.365534	0.265234	0.172502	-0.141343	0.0768496	-0.204838	0.106425	0.1962	-0.22477	0.266267	-0.0702371	-0.0242479	0.35263	0.0830462	-0.141587	-0.00940981	-0.0439465
-0.0767204	0.122547	-0.135927	-0.011837	-0.0672106	0.102992	0.0593552	0.28721	0.146766	0.27304	-0.202977	-0.0870817	-0.252927	0.0686499	0.17741	-0.33036	0.143878	-0.109402	-0.0256433	0.330506	-0.0645607	-0.0600367	0.116917	-0.0673143
-0.190596	0.129737	-0.115614	-0.0629394	0.00359539	0.2763	0.0984219	0.322123	0.25994	0.129782	-0.138596	0.010813	-0.164402	-0.043914	0.22078	-0.29008	0.187963	-0.0339553	-0.251367	0.269626	-0.063134	0.160618	-0.143967	-0.284813
-0.16767	-0.0194584	-0.066453	0.0920282	0.0166976	0.270936	0.092877	0.32821	0.231696	0.24026	-0.288502	0.0359748	-0.193499	0.0185968	-0.01212	-0.21798	0.256729	0.0398766	0.0970648	0.104583	-0.073672	0.116848	-0.0533411	-0.286264
-0.14691	0.104463	-0.0488241	0.147504	-0.114517	0.23711	0.103579	0.195095	0.211235	0.199127	-0.0694142	0.0770728	-0.206123	0.0364556	0.18654	-0.06007	0.205596	-0.145607	-0.0305842	0.0281355	0.072271	-0.130016	0.0506182	-0.293821
0.0392231	0.203427	-0.194713	0.0855489	-0.0859338	0.186275	0.0458134	0.243074	0.136567	-0.10811	-0.00645671	-0.0118946	-0.204431	0.175246	0.17935	-0.16313	0.0996468	-0.157677	0.13473	-0.132611	-0.0556919	0.142602	-0.0544068	-0.225146
-0.0261985	0.178319	0.0404973	-0.0713673	-0.12473	0.154871	0.076728	0.296626	0.184854	0.230919	-0.218497	-0.0104561	-0.131017	-0.0386924	0.14685	-0.17756	0.0871224	-0.129669	-0.105031	0.172869	0.0854508	0.162539	0.0796808	-0.099166
-0.143153	0.0767574	-0.132034	-0.00459702	-0.0540305	0.14724	0.0884011	0.374951	0.0691107	0.216206	-0.0942255	0.111323	-0.184069	0.0732722	0.18513	-0.30618	0.270469	-0.106609	0.0296582	0.229737	-0.0883742	0.0966619	-0.0268516	-0.391472
-0.193133	-0.0279866	0.090472	0.0566506	-0.121081	0.0300907	0.100509	0.162573	0.216909	0.166199	-0.119185	0.115901	-0.195825	0.00909302	0.22111	-0.18657	0.274321	-0.0815645	-0.0748947	0.178972	-0.0477416	0.282271	0.083563	-0.0507721
-0.10931	0.162253	-0.0544397	0.115603	-0.147725	0.306592	0.0737612	0.133575	0.22693	0.369901	-0.251227	-0.0112311	-0.166082	0.106509	0.15076	-0.11116	0.152119	-0.0269351	-0.0975794	0.257589	-0.0986521	0.200403	0.0443273	-0.0124204
-0.0628098	0.128236	-0.141675	0.147634	-0.117317	0.165921	0.157809	0.36871	0.126505	0.376275	-0.154193	0.0521246	-0.187845	0.0210444	0.04099	-0.12663	0.236166	-0.329254	-0.00306935	0.0884725	0.0405472	-0.163738	0.20206	-0.557791
-0.226914	0.0860957	0.0622946	0.0158664	-0.0186375	0.0940596	0.0795539	0.336324	0.154517	0.168647	-0.167916	0.0511981	-0.268157	-0.0769744	0.28303	-0.27399	0.0953262	-0.181804	-0.227683	0.116041	0.127672	0.116625	-0.00963002	-0.188899
-0.161446	0.0417574	0.00448971	-0.0159218	0.0260964	0.292215	0.13112	0.328185	0.197725	0.0908703	-0.11835	0.0235026	-0.222961	0.0198205	0.25046	-0.11949	0.200215	-0.124713	-0.180321	0.224039	-0.155666	0.106731	0.0967126	-0.263192
-0.0773636	0.0532566	-0.0693739	-0.0726205	0.0440386	0.272346	0.128535	0.313805	0.185244	0.17131	-0.0997868	0.0223994	-0.158485	0.128666	0.1884	-0.1315	0.305471	0.0165774	-0.167263	0.297565	0.0219025	-0.133427	-0.0469293	-0.133043
-0.171586	0.0905361	-0.150908	0.0282807	-0.26226	0.400438	0.0771311	0.36576	0.200461	0.23079	-0.192199	-0.0187033	-0.126897	0.0777696	0.23241	-0.27292	0.289968	0.0204553	-0.137183	0.0689015	-0.000170319	0.0354672	0.033693	-0.205847
-0.0297852	-0.075075	-0.240102	-0.0690154	-0.0768645	0.354642	0.0325303	0.249443	0.233308	0.137292	-0.161966	0.145201	-0.27622	-0.0134739	0.24365	-0.20943	0.2832	0.0200511	0.084322	0.43739	-0.0557365	-0.0790565	0.083638	-0.265469
-0.136661	-0.0852225	-0.10928	-0.0168487	0.0226457	0.0205516	0.161703	0.0723181	0.248676	0.122526	-0.144446	-0.0693964	-0.121811	-0.107981	0.13626	-0.1667	0.173166	0.0875194	-0.0775802	0.21425	-0.177181	0.125713	0.0602591	-0.0640347
-0.195073	0.180309	0.146168	-0.0814097	0.00796319	0.224765	0.12887	0.361283	0.170219	0.204655	-0.0681433	0.0423223	-0.2547	0.0803565	0.21748	-0.40429	0.339823	-0.205768	-0.0792949	0.302294	-0.0933029	0.128442	0.0572073	-0.178172
-0.211411	-0.0186427	-0.0553016	0.025094	-0.110683	0.317988	0.0773391	0.33037	0.161209	0.159406	-0.14665	0.0599033	-0.195891	0.0671302	0.16907	-0.11747	0.101274	-0.0774622	-0.206381	0.0827891	0.015743	0.189763	-0.0125695	-0.239104
-0.14103	-0.0511397	-0.0347363	0.0501581	0.0955956	0.333763	0.0960793	0.146183	0.198201	0.150653	-0.155195	0.0309991	-0.1853	0.112207	0.30376	-0.16703	0.152145	-0.149571	-0.0494043	-0.02165	-0.0371995	-0.257127	-0.0393604	-0.223816
-0.0332635	0.173979	0.0787893	0.168903	0.043499	0.331408	0.0631736	0.161168	0.0929417	0.258941	-0.289152	-0.157707	-0.229028	0.0492007	0.18749	-0.32148	0.198574	0.28726	-0.113664	-0.0325878	-0.123602	-0.00586564	-0.0297481	-0.321695
-0.0807521	-0.0106714	-0.0400494	-0.0748999	-0.034127	0.195766	0.0520543	0.234549	0.137335	0.22276	-0.192564	0.188781	-0.206952	0.0314151	0.0988	-0.32007	0.287112	-0.188383	-0.00984685	-0.0502509	-0.113269	-0.066902	0.0269316	-0.229066
-0.243533	0.129689	0.0227524	0.0695142	-0.0507856	0.324299	0.116666	0.253063	0.0849476	0.281644	-0.11751	0.128615	-0.281779	0.1679	0.27612	-0.23745	0.291614	-0.0659981	-0.101194	0.175977	-0.177585	0.103229	-0.0340511	-0.216309
-0.247165	-0.0583919	0.0479161	0.0450672	-0.0960154	0.143196	0.0784013	0.265194	0.195894	0.163558	-0.161716	0.0628265	-0.126977	0.109431	0.21838	-0.31544	0.23703	-0.122659	-0.0713458	0.194712	-0.0771845	0.161213	-0.10624	-0.321152
-0.0455701	0.220198	-0.107979	0.192271	-0.0586508	0.230644	0.0982997	0.301479	0.173928	0.313383	-0.119695	0.182039	-0.119513	0.0875171	0.15091	-0.14489	0.180839	-0.119145	-0.0863736	0.210185	-0.093756	0.0315925	-0.00876185	-0.290419
-0.156817	-0.0312145	0.0457414	0.145384	-0.0375046	0.130549	0.112977	0.278641	0.222149	0.206561	-0.138076	0.178243	-0.213294	-0.0232731	0.24356	-0.12026	0.249506	-0.107434	-0.133914	0.333501	-0.104704	0.0256845	0.0179711	0.00595702
-0.0614839	0.0941271	0.0990581	-0.108852	0.000534025	0.296997	0.146192	0.424219	0.0756544	0.258356	-0.19389	-0.0352778	-0.102363	0.0306356	0.20613	-0.23156	0.114672	-0.0406695	-0.110176	0.131935	-0.0697436	-0.135819	0.118447	-0.149049
-0.144112	0.102504	-0.0820408	0.164154	-0.0366716	0.0903293	0.0348061	0.200742	0.139563	0.167138	-0.137895	0.125588	-0.3097	0.146482	0.20746	-0.33816	0.193893	-0.0619041	0.0226946	-0.0475405	0.0804373	-0.149089	0.100756	-0.0368995
-0.144123	-0.114444	-0.0101487	0.0823646	-0.0942075	0.221178	0.0306617	0.339582	0.237939	0.158374	-0.200924	0.269814	-0.184949	0.127405	0.11154	-0.33733	0.172236	-0.0698109	-0.095418	0.160036	-0.0122772	-0.270657	0.0813322	-0.202484
-0.156179	0.0604838	-0.204014	-0.0553192	-0.112399	0.268469	0.139737	0.20033	0.253582	0.0519895	-0.119491	0.110542	-0.112483	-0.131652	0.2214	-0.23714	0.304767	0.0846739	-0.0809117	0.307433	-0.0397841	0.0735665	0.244043	-0.28024
-0.176937	0.219312	-0.0144954	0.1501	0.0285798	0.227935	0.0737555	0.290151	0.168517	0.185397	-0.105406	0.00635	-0.199644	0.0420068	0.04748	-0.30021	0.196018	0.0206375	-0.00621812	0.0792567	-0.0832874	0.0917799	-0.00757155	-0.249221
-0.202983	-0.0931241	-0.0693227	0.0237182	-0.0710335	0.227019	-0.0131334	0.145402	0.173424	-0.00861182	-0.115566	0.0163567	-0.208082	-0.0087653	0.12539	-0.24559	0.326277	-0.0315729	0.0411577	0.147361	0.130087	0.101198	-0.0625146	-0.279791
-0.020557	0.0783608	-0.0544985	-0.046036	-0.0132264	0.250781	0.0264804	0.100313	0.227722	0.259485	-0.115084	-0.191026	-0.244072	0.150378	0.24686	-0.04442	0.193104	-0.046203	-0.0286463	0.106433	0.000936704	0.0829916	0.0935685	-0.468546
-0.17308	-0.135172	-0.0215022	-0.0193942	-0.118949	0.338911	-0.0166191	0.157656	-0.0246943	0.12633	-0.0819924	-0.0585814	-0.162647	0.00582713	0.24918	-0.20338	0.164162	-0.135781	0.00394489	-0.163764	-0.0191293	0.0357167	-0.108776	-0.276199
-0.113478	0.135089	-0.169093	0.0684968	0.0308536	0.0606276	0.0377429	0.263152	-0.0141945	0.23084	-0.106467	-7.87945e-05	-0.0723564	0.0341638	0.10151	-0.19591	0.192215	-0.0279143	-0.113548	0.122385	0.0941258	0.123411	0.0530328	-0.149269
-0.198741	0.237266	0.0269364	-0.194199	-0.0133362	0.169025	0.0393167	0.161552	0.253533	0.323881	-0.174852	-0.00847246	-0.256618	0.0411153	0.15556	-0.34809	0.17836	-0.157332	-0.0382823	0.0993259	-0.189915	-0.0892137	-0.0110336	-0.206918
-0.157643	0.0730708	-0.0811146	-0.0578518	-0.176903	0.186496	0.0605119	0.265655	0.28764	0.0844766	-0.181823	0.10746	-0.185474	-0.112623	0.18847	-0.33056	0.23723	-0.128414	-0.0505833	0.22709	0.0692968	0.185036	0.11288	-0.121827
-0.171382	0.0478568	-0.0329507	0.109405	-0.0773383	0.299204	0.16182	0.123741	0.113301	0.233412	-0.0426137	-0.0757422	-0.0395655	0.126514	0.15927	-0.12909	0.194827	-0.122272	0.0410382	0.226472	-0.0964351	0.0586807	-0.0218437	-0.316168
-0.0376924	0.160868	-0.101009	0.0279813	0.0117334	0.326019	0.00898174	0.212431	0.187696	0.2654	-0.316609	0.0478097	-0.141183	0.00673505	0.17214	-0.23734	0.112646	-0.13995	-0.0452102	0.123385	-0.0509452	0.0709734	-0.0608002	-0.154646
-0.132854	0.0525048	0.0953866	-0.0445692	-0.0984537	0.259536	0.150748	0.170912	0.383905	0.239913	-0.168456	0.00713362	-0.146301	0.147756	0.15401	-0.27261	0.0921527	0.041502	-0.0542608	0.291606	-0.0764477	-0.111982	0.0796789	-0.205575
-0.184262	0.0815066	0.0239998	0.0974417	0.0252162	0.304276	0.153382	0.225344	0.224863	0.157638	-0.16487	-0.0117499	-0.167715	0.0310348	0.12838	-0.11496	0.247697	-0.142553	-0.198433	-0.0615173	-0.132577	0.064253	-0.0439619	-0.230826
-0.149615	0.0240786	-0.0995228	0.0686913	-0.132323	0.228927	0.21834	0.18858	0.0981654	0.255373	-0.050411	-0.0812439	-0.207234	0.0686147	0.18656	0.06075	0.234025	-0.30305	-0.301636	0.28537	-0.0640025	0.198873	0.10915	-0.189716
-0.0862568	0.148996	0.0894664	-0.047989	0.045014	0.370724	0.130169	0.232119	0.172855	0.221956	-0.151671	0.0198436	-0.191676	0.155422	0.23498	-0.2006	0.196023	-0.0298234	-0.244085	0.206114	0.00985062	0.171134	0.053481	-0.14126
-0.173061	-0.0847621	-0.138783	-0.089896	-0.0903649	0.452569	-0.0337427	0.319481	0.0368792	0.288912	-0.23044	0.194987	-0.0817286	0.0669058	0.19434	-0.20666	0.207993	0.0623219	-0.271204	0.372839	-0.0950627	-0.0426151	-0.0485482	-0.276877
-0.247116	0.0742209	-0.0494202	-0.071286	0.0387189	0.147994	0.174174	0.136224	0.0783704	0.200864	-0.109408	-0.0373711	-0.264115	0.0449033	0.24283	-0.0905	0.199536	-0.125023	0.0295991	0.191541	-0.0260628	-0.02981	0.0890446	-0.392601
[truncated: 4,274 more rows]
